# Supplementary material for: Evaluating factors contributing to the failure of information system in the banking industry
Source: PLoS One. 2022 Mar 17;17(3):e0265674. doi: 10.1371/journal.pone.0265674 (PMC8929651; doi:10.1371/journal.pone.0265674)
Supplement: S1 Data — (XLSX) [file pone.0265674.s001.xlsx]

## Sheet: crisp
	Severity	Occurrence	Detection	Time	Cost					Severity	Weight	Low	High	Difference	Mean
FM1 DBH	8.8125	7.625	7.75	7.875	6.9375				Severity	7.65625	0.205537	0.679864	0.947385	0.267521	0.813625
FM2 SF	8.4375	7.5625	7.34375	7.625	7.15625				Occurrence	7.9375	0.213087	0.70072	1	0.29928	0.831992
FM3 VE	7.15625	6.71875	7.03125	7	6.53125				Detection	7.5625	0.20302	0.672877	0.94008	0.267203	0.828419
FM4 CPTM	6.28125	6.28125	6.375	6.125	5.40625				Time	7.53125	0.202181	0.643659	0.891171	0.247512	0.786947
FM5 CM	6.15625	6.25	5.78125	5.6875	5.3125				Cost	6.5625	0.176174	0.527737	0.807326	0.279589	0.717473
FM6 WMT	7.125	6	6	6.46875	5.75
FM7 PE	6.1875	6.28125	5.71875	5.59375	5.28125
FM8 BDM	7.28125	7.0625	6.5625	6.625	5.65625
FM9 CA	9.09375	8.0625	8.71875	7.78125	7.90625
FM10 TPI	7.40625	6.71875	6.21875	6.75	6.1875
FM11 NI	7.78125	7.625	7.21875	7.03125	6.28125
Squar	Severity	Occurrence	Detection	Time	Cost
FM1 DBH	77.6602	58.1406	60.0625	62.0156	48.1289
FM2 SF	71.1914	57.1914	53.9307	58.1406	51.2119
FM3 VE	51.2119	45.1416	49.4385	49	42.6572
FM4 CPTM	39.4541	39.4541	40.6406	37.5156	29.2275
FM5 CM	37.8994	39.0625	33.4229	32.3477	28.2227
FM6 WMT	50.7656	36	36	41.8447	33.0625
FM7 PE	38.2852	39.4541	32.7041	31.29	27.8916
FM8 BDM	53.0166	49.8789	43.0664	43.8906	31.9932
FM9 CA	82.6963	65.0039	76.0166	60.5479	62.5088
FM10 TPI	54.8525	45.1416	38.6729	45.5625	38.2852
FM11 NI	60.5479	58.1406	52.1104	49.4385	39.4541
Sum	24.8512	23.0783	22.7171	22.6184	20.8001
Normalization	Severity	Occurrence	Detection	Time	Cost
FM1 DBH	0.354611	0.306826	0.311856	0.316886	0.279162
FM2 SF	0.339521	0.304312	0.295509	0.306826	0.287964
FM3 VE	0.287964	0.270359	0.282934	0.281677	0.262815
FM4 CPTM	0.252755	0.252755	0.256527	0.246467	0.217545
FM5 CM	0.247725	0.251497	0.232635	0.228862	0.213773
FM6 WMT	0.286707	0.241437	0.241437	0.2603	0.231377
FM7 PE	0.248982	0.252755	0.23012	0.22509	0.212515
FM8 BDM	0.292994	0.284192	0.264072	0.266587	0.227605
FM9 CA	0.365928	0.324431	0.350838	0.313114	0.318144
FM10 TPI	0.298024	0.270359	0.25024	0.271617	0.248982
FM11 NI	0.313114	0.306826	0.290479	0.282934	0.252755
Weighted	Severity	Occurrence	Detection	Time	Cost
	0.205537	0.213087	0.20302	0.202181	0.176174
FM1 DBH	0.0728856	0.0653808	0.0633131	0.0640685	0.0491812
FM2 SF	0.0697841	0.0648449	0.0599943	0.0620346	0.050732
FM3 VE	0.0591873	0.0576101	0.0574414	0.0569498	0.0463012
FM4 CPTM	0.0519504	0.0538588	0.0520802	0.049831	0.0383259
FM5 CM	0.0509166	0.0535908	0.0472296	0.0462717	0.0376613
FM6 WMT	0.0589288	0.0514472	0.0490166	0.0526277	0.0407628
FM7 PE	0.051175	0.0538588	0.046719	0.045509	0.0374397
FM8 BDM	0.0602211	0.0605576	0.0536119	0.0538989	0.0400982
FM9 CA	0.0752118	0.0691322	0.0712273	0.0633058	0.0560488
FM10 TPI	0.061255	0.0576101	0.0508037	0.0549158	0.0438643
FM11 NI	0.0643565	0.0653808	0.0589731	0.057204	0.0445289
PIS	0.0509166	0.0514472	0.046719	0.202181	0.0374397
NIS	0.205537	0.213087	0.20302	0.045509	0.176174
	Severity	Occurrence	Detection	Time	Cost	Sum			Severity	Occurrence	Detection	Time	Cost	Sum
FM1 DBH	0.00048264	0.000194146	0.000275366	0.0190751	0.000137862	0.0201651		FM1 DBH	0.0175964	0.0218172	0.019518	0.000344456	0.0161273	0.0754034
FM2 SF	0.000355985	0.000179499	0.000176235	0.0196411	0.000176683	0.0205295		FM2 SF	0.0184288	0.0219758	0.0204564	0.000273095	0.0157358	0.0768699
FM3 VE	6.84047e-05	3.79819e-05	0.00011497	0.0210922	7.85258e-05	0.0213921		FM3 VE	0.0214182	0.0241731	0.0211932	0.000130892	0.0168671	0.0837825
FM4 CPTM	1.06882e-06	5.81575e-06	2.87424e-05	0.0232106	7.85258e-07	0.023247		FM4 CPTM	0.0235888	0.0253537	0.0227829	1.86804e-05	0.0190022	0.0907463
FM5 CM	0	4.59516e-06	2.60702e-07	0.0243078	4.90786e-08	0.0243127		FM5 CM	0.0239075	0.0254391	0.0242707	5.81742e-07	0.0191859	0.0928038
FM6 WMT	6.41962e-05	0	5.27921e-06	0.0223663	1.10427e-05	0.0224468		FM6 WMT	0.0214939	0.0261275	0.0237171	5.06762e-05	0.0183363	0.0897255
FM7 PE	6.68014e-08	5.81575e-06	0	0.0245462	0	0.0245521		FM7 PE	0.0238276	0.0253537	0.0244301	0	0.0192473	0.0928587
FM8 BDM	8.65746e-05	8.30001e-05	4.75129e-05	0.0219877	7.06732e-06	0.0222118		FM8 BDM	0.0211167	0.0232653	0.0223228	7.03907e-05	0.0185168	0.0852919
FM9 CA	0.000590257	0.000312758	0.000600657	0.0192864	0.000346299	0.0211364		FM9 CA	0.0169846	0.0207231	0.0173694	0.000316726	0.0144302	0.069824
FM10 TPI	0.000106882	3.79819e-05	1.66849e-05	0.0216871	4.12751e-05	0.0218899		FM10 TPI	0.0208173	0.0241731	0.0231698	8.84894e-05	0.017506	0.0857547
FM11 NI	0.000180631	0.000194146	0.000150164	0.0210184	5.02565e-05	0.0215936		FM11 NI	0.0199319	0.0218172	0.0207495	0.000136774	0.0173306	0.079966
	S+	S-	Cci	Crisp Rank	Rough rank
FM1	0.142004	0.274597	0.659136	3	2
FM2	0.143281	0.277254	0.659289	4	3
FM3	0.14626	0.289452	0.664319	9	6
FM4	0.15247	0.301241	0.66395	8	9
FM5	0.155925	0.304637	0.661446	6	10
FM6	0.149822	0.299542	0.66659	11	8
FM7	0.156691	0.304727	0.660414	5	11
FM8	0.149036	0.292048	0.662114	7	5
FM9	0.145384	0.264242	0.645082	1	1
FM10	0.147952	0.292839	0.664348	10	7
FM11	0.146948	0.282783	0.658047	2	4

## Sheet: Cris_S
	D1	D2	D3	D4	D5	D6	D7	D8	D9	D10	D11	D12	D13	D14	D15	D16	D17	D18	D19	D20	D21	D22	D23	D24	D25	D26	D27	D28	D29	D30	D31	D32		Average
Severity	9	8	8	7	8	7	10	6	5	10	10	8	10	9	10	7	4	5	7	10	5	7	9	7	6	7	8	6	9	8	7	8		7.65625
Occurrence	10	8	8	9	9	7	8	5	9	10	10	7	6	10	8	8	7	5	8	8	10	9	10	10	4	7	10	5	9	6	8	6		7.9375
Detection	8	9	9	6	9	5	9	7	10	8	8	7	4	8	7	9	8	4	9	8	8	8	9	8	5	5	10	8	9	8	7	5		7.5625
Time	6	7	8	8	8	8	7	10	9	8	8	9	9	8	8	5	8	3	10	8	9	9	8	1	6	9	5	7	10	7	8	7		7.53125
Cost	5	5	5	8	7	8	6	9	9	4	7	8	9	7	6	6	4	6	5	6	10	9	8	1	6	8	5	5	8	10	7	3		6.5625
FM1 DBH	6	10	7	7	8	7	10	9	10	9	10	10	10	10	10	9	9	7	9	10	10	8	10	9	7	8	8	9	8	9	10	9		8.8125
FM2 SF	9	10	10	8	6	9	10	8	9	10	10	10	10	10	9	9	5	8	9	10	10	7	9	9	6	9	6	6	4	8	8	9		8.4375
FM3 VE	4	7	5	7	5	8	8	9	8	9	8	7	6	6	8	5	5	8	10	9	10	7	9	8	9	4	6	6	8	3	7	10		7.15625
FM4 CPTM	3	7	6	4	6	5	8	7	2	8	8	8	8	8	8	6	8	5	9	8	1	7	9	10	4	3	5	7	8	4	8	3		6.28125
FM5 CM	4	8	2	8	7	5	6	6	1	7	7	2	5	6	5	7	4	5	10	7	8	8	10	9	4	4	7	8	5	5	9	8		6.15625
FM6 WMT	4	8	4	6	7	9	8	9	1	8	8	8	10	6	6	8	8	5	10	8	9	8	10	10	6	4	7	7	8	3	8	7		7.125
FM7 PE	3	5	2	5	6	7	7	6	1	8	8	2	10	5	5	9	4	5	8	8	8	7	10	8	5	8	6	6	6	8	7	5		6.1875
FM8 BDM	5	9	8	6	6	6	8	9	1	10	9	6	10	9	7	6	5	6	8	10	8	6	9	2	6	9	7	6	10	8	9	9		7.28125
FM9 CA	8	10	9	9	8	9	10	10	10	10	10	10	10	9	8	9	10	5	10	10	10	8	9	10	8	7	8	8	10	9	10	10		9.09375
FM10 TPI	4	7	3	7	4	9	10	10	5	9	10	6	10	9	6	6	2	6	10	8	10	8	9	10	6	6	6	6	9	8	9	9		7.40625
FM11 NI	7	10	7	8	6	9	9	8	9	8	7	7	10	8	8	7	8	5	10	8	8	7	10	8	5	4	6	8	10	9	6	9		7.78125

## Sheet: Cri_O
	D1	D2	D3	D4	D5	D6	D7	D8	D9	D10	D11	D12	D13	D14	D15	D16	D17	D18	D19	D20	D21	D22	D23	D24	D25	D26	D27	D28	D29	D30	D31	D32		Average
Severity	9	8	8	7	8	7	10	6	5	10	10	8	10	9	10	7	4	5	7	10	5	7	9	7	6	7	8	6	9	8	7	8		7.65625
Occurrence	10	8	8	9	9	7	8	5	9	10	10	7	6	10	8	8	7	5	8	8	10	9	10	10	4	7	10	5	9	6	8	6		7.9375
Detection	8	9	9	6	9	5	9	7	10	8	8	7	4	8	7	9	8	4	9	8	8	8	9	8	5	5	10	8	9	8	7	5		7.5625
Time	6	7	8	8	8	8	7	10	9	8	8	9	9	8	8	5	8	3	10	8	9	9	8	1	6	9	5	7	10	7	8	7		7.53125
Cost	5	5	5	8	7	8	6	9	9	4	7	8	9	7	6	6	4	6	5	6	10	9	8	1	6	8	5	5	8	10	7	3		6.5625
FM1 DBH	7	9	5	2	9	8	10	10	9	10	10	9	9	10	10	5	4	3	9	9	5	9	10	10	2	3	10	7	10	3	10	8		7.625
FM2 SF	8	10	7	2	7	9	10	7	9	10	10	10	7	10	9	9	5	2	9	7	5	9	9	8	3	5	7	8	8	7	7	9		7.5625
FM3 VE	5	7	3	1	6	9	8	8	8	10	7	7	7	9	7	9	8	5	10	9	3	7	8	10	2	2	6	3	8	5	8	10		6.71875
FM4 CPTM	4	7	5	5	5	7	6	6	2	8	7	7	10	6	8	9	6	6	9	9	5	7	10	8	2	2	7	4	8	3	8	5		6.28125
FM5 CM	4	7	2	6	5	7	6	5	1	8	7	3	9	6	4	9	9	6	8	10	5	8	9	7	8	4	8	3	5	6	8	7		6.25
FM6 WMT	3	8	3	4	6	7	5	7	1	7	8	7	8	5	6	8	4	5	6	8	8	9	10	8	2	3	8	3	10	2	7	6		6
FM7 PE	3	5	1	1	7	7	7	9	1	8	7	4	10	7	7	8	10	7	8	9	4	7	9	9	3	8	5	5	6	9	7	3		6.28125
FM8 BDM	7	9	7	2	7	7	7	8	1	10	8	5	10	6	8	9	10	7	9	10	5	8	9	1	2	9	9	7	8	8	9	4		7.0625
FM9 CA	8	10	5	3	9	9	10	9	9	10	10	10	10	9	8	7	8	4	10	10	6	9	10	9	3	6	10	2	10	6	10	9		8.0625
FM10 TPI	5	7	3	2	6	7	10	9	5	9	10	6	10	8	5	7	5	2	10	10	6	8	9	8	3	2	7	5	8	7	8	8		6.71875
FM11 NI	7	9	7	3	7	7	9	7	9	8	7	7	9	8	9	9	10	2	10	10	5	8	9	9	5	5	6	7	10	9	7	10		7.625

## Sheet: Cri_D
	D1	D2	D3	D4	D5	D6	D7	D8	D9	D10	D11	D12	D13	D14	D15	D16	D17	D18	D19	D20	D21	D22	D23	D24	D25	D26	D27	D28	D29	D30	D31	D32		Average
Severity	9	8	8	7	8	7	10	6	5	10	10	8	10	9	10	7	4	5	7	10	5	7	9	7	6	7	8	6	9	8	7	8		7.65625
Occurrence	10	8	8	9	9	7	8	5	9	10	10	7	6	10	8	8	7	5	8	8	10	9	10	10	4	7	10	5	9	6	8	6		7.9375
Detection	8	9	9	6	9	5	9	7	10	8	8	7	4	8	7	9	8	4	9	8	8	8	9	8	5	5	10	8	9	8	7	5		7.5625
Time	6	7	8	8	8	8	7	10	9	8	8	9	9	8	8	5	8	3	10	8	9	9	8	1	6	9	5	7	10	7	8	7		7.53125
Cost	5	5	5	8	7	8	6	9	9	4	7	8	9	7	6	6	4	6	5	6	10	9	8	1	6	8	5	5	8	10	7	3		6.5625
FM1 DBH	8	10	10	8	9	6	10	9	8	9	8	7	7	10	9	9	8	4	9	7	8	9	10	8	6	3	10	5	3	6	9	6		7.75
FM2 SF	7	9	10	3	8	8	9	8	9	8	10	10	6	9	9	7	10	5	8	7	7	8	10	10	5	1	8	6	3	5	8	4		7.34375
FM3 VE	5	6	3	7	9	6	8	9	10	9	7	9	7	6	8	9	5	4	10	10	8	8	9	7	4	2	7	5	8	5	7	8		7.03125
FM4 CPTM	4	6	5	6	6	6	8	7	2	8	7	7	9	7	6	7	9	3	9	7	5	8	9	9	4	1	7	3	8	6	8	7		6.375
FM5 CM	4	6	2	4	6	6	6	6	1	8	6	3	5	6	3	7	4	5	6	7	6	8	9	8	3	6	7	6	8	7	7	9		5.78125
FM6 WMT	3	6	3	4	7	6	6	8	1	7	8	3	10	6	5	6	9	5	5	7	4	7	9	9	4	3	7	5	10	6	7	6		6
FM7 PE	3	5	3	1	8	6	9	8	1	8	7	3	5	9	8	7	8	2	9	7	3	6	9	10	5	1	5	8	5	5	7	2		5.71875
FM8 BDM	7	8	7	4	6	6	9	9	1	9	8	8	1	9	8	6	9	1	9	8	2	6	10	10	5	1	8	7	5	4	9	10		6.5625
FM9 CA	8	10	8	8	9	8	10	8	10	9	10	10	10	10	7	8	10	4	10	9	10	9	10	5	7	6	10	9	10	9	10	8		8.71875
FM10 TPI	6	6	4	6	9	8	3	8	4	9	10	8	8	3	3	9	2	2	10	9	1	8	10	1	6	2	7	7	8	6	9	7		6.21875
FM11 NI	7	9	6	1	8	8	9	7	10	8	7	9	5	9	8	5	8	3	10	8	7	6	9	10	4	4	7	8	10	7	6	8		7.21875

## Sheet: Cri_T
	D1	D2	D3	D4	D5	D6	D7	D8	D9	D10	D11	D12	D13	D14	D15	D16	D17	D18	D19	D20	D21	D22	D23	D24	D25	D26	D27	D28	D29	D30	D31	D32		Average
Severity	9	8	8	7	8	7	10	6	5	10	10	8	10	9	10	7	4	5	7	10	5	7	9	7	6	7	8	6	9	8	7	8		7.65625
Occurrence	10	8	8	9	9	7	8	5	9	10	10	7	6	10	8	8	7	5	8	8	10	9	10	10	4	7	10	5	9	6	8	6		7.9375
Detection	8	9	9	6	9	5	9	7	10	8	8	7	4	8	7	9	8	4	9	8	8	8	9	8	5	5	10	8	9	8	7	5		7.5625
Time	6	7	8	8	8	8	7	10	9	8	8	9	9	8	8	5	8	3	10	8	9	9	8	1	6	9	5	7	10	7	8	7		7.53125
Cost	5	5	5	8	7	8	6	9	9	4	7	8	9	7	6	6	4	6	5	6	10	9	8	1	6	8	5	5	8	10	7	3		6.5625
FM1 DBH	9	10	10	7	9	8	8	9	8	6	8	8	7	7	10	5	9	5	10	8	9	9	9	6	6	5	7	7	8	6	10	9		7.875
FM2 SF	8	10	10	6	9	7	7	9	9	7	8	8	8	7	9	6	9	6	10	10	10	8	10	7	6	5	5	5	6	3	7	9		7.625
FM3 VE	5	8	4	7	8	7	8	8	10	7	7	6	7	9	8	6	5	5	10	5	9	7	9	6	7	5	4	6	8	6	8	9		7
FM4 CPTM	3	6	3	5	7	8	8	8	2	8	7	7	9	8	6	5	9	5	10	5	1	7	9	8	4	4	4	6	8	6	7	3		6.125
FM5 CM	4	6	1	3	8	7	7	5	1	7	5	3	5	7	5	6	4	4	8	8	1	7	8	10	5	3	7	7	8	7	8	7		5.6875
FM6 WMT	3	6	7	5	8	9	7	7	1	7	8	3	5	7	6	5	9	3	10	7	9	6	8	7	4	5	8	5	10	7	7	8		6.46875
FM7 PE	3	5	2	1	7	8	6	7	1	8	6	4	5	8	6	7	9	2	7	7	5	5	8	5	5	2	5	7	8	7	7	6		5.59375
FM8 BDM	5	8	6	3	7	8	6	8	1	7	8	8	7	6	9	5	9	2	9	9	8	6	8	9	5	4	5	8	5	8	8	7		6.625
FM9 CA	8	10	5	4	9	8	5	7	10	8	9	6	10	5	8	6	10	5	10	6	10	8	9	8	9	5	7	7	10	9	8	10		7.78125
FM10 TPI	4	6	2	6	9	9	5	7	5	9	9	6	9	5	5	5	8	5	10	7	10	7	8	7	5	8	5	7	8	5	9	6		6.75
FM11 NI	7	9	7	3	8	8	7	8	10	6	7	9	9	7	9	6	8	4	10	6	9	6	8	7	6	3	6	8	5	7	5	7		7.03125

## Sheet: Cri_C
	D1	D2	D3	D4	D5	D6	D7	D8	D9	D10	D11	D12	D13	D14	D15	D16	D17	D18	D19	D20	D21	D22	D23	D24	D25	D26	D27	D28	D29	D30	D31	D32		Average
Severity	9	8	8	7	8	7	10	6	5	10	10	8	10	9	10	7	4	5	7	10	5	7	9	7	6	7	8	6	9	8	7	8		7.65625
Occurrence	10	8	8	9	9	7	8	5	9	10	10	7	6	10	8	8	7	5	8	8	10	9	10	10	4	7	10	5	9	6	8	6		7.9375
Detection	8	9	9	6	9	5	9	7	10	8	8	7	4	8	7	9	8	4	9	8	8	8	9	8	5	5	10	8	9	8	7	5		7.5625
Time	6	7	8	8	8	8	7	10	9	8	8	9	9	8	8	5	8	3	10	8	9	9	8	1	6	9	5	7	10	7	8	7		7.53125
Cost	5	5	5	8	7	8	6	9	9	4	7	8	9	7	6	6	4	6	5	6	10	9	8	1	6	8	5	5	8	10	7	3		6.5625
FM1 DBH	9	7	10	3	7	9	9	8	10	4	7	7	10	8	5	5	5	5	5	5	9	9	9	4	9	3	8	5	5	7	10	6		6.9375
FM2 SF	8	10	8	10	7	10	8	7	10	4	7	8	7	8	4	8	9	7	5	7	10	7	9	6	7	4	5	5	5	4	8	7		7.15625
FM3 VE	5	6	3	10	9	8	8	7	10	4	7	8	6	9	3	6	3	6	5	5	5	8	9	5	8	6	6	6	8	6	7	7		6.53125
FM4 CPTM	3	6	3	1	8	8	7	7	2	4	7	7	10	7	8	5	2	5	5	5	1	7	8	5	4	6	4	5	5	5	7	6		5.40625
FM5 CM	4	5	1	3	7	8	8	6	1	4	5	1	7	6	7	5	1	3	9	8	9	7	8	6	5	3	5	5	5	6	8	4		5.3125
FM6 WMT	3	5	2	4	7	7	9	8	1	4	8	8	9	9	7	5	9	2	7	6	4	6	8	7	4	5	5	6	5	6	7	1		5.75
FM7 PE	3	5	1	2	8	6	8	7	1	4	5	3	7	8	5	7	9	2	7	7	6	5	8	8	5	2	3	7	5	6	7	2		5.28125
FM8 BDM	5	7	4	4	6	8	6	7	1	4	5	8	8	9	7	5	9	2	5	5	8	5	8	1	5	4	5	6	5	6	8	5		5.65625
FM9 CA	8	10	5	7	8	10	7	8	10	4	9	9	10	9	8	6	10	5	5	4	10	9	9	7	9	4	10	7	10	9	8	9		7.90625
FM10 TPI	4	6	2	2	8	8	8	9	6	4	8	6	7	8	6	5	2	5	5	6	10	6	8	6	5	9	7	6	5	5	8	8		6.1875
FM11 NI	7	9	7	2	9	8	6	7	10	4	6	3	9	9	8	5	8	4	5	6	9	5	8	1	6	2	5	6	5	9	8	5		6.28125

## Sheet: R-TOPSIS
All criteria	Severity		Occurrence		Detection		Time		Cost
Cost type	Low	High	Low	High	Low	High	Low	High	Low	High
	6.422	8.949	6.619	9.446	6.356	8.88	6.08	8.418	4.985	7.626
Weights	0.679864	0.947385	0.70072	1	0.672877	0.94008	0.643659	0.891171	0.527737	0.807326
Evaluation	Severity		Occurrence		Detection		Time		Cost
Matrix	Low	High	Low	High	Low	High	Low	High	Low	High
FM1 DBH	7.989	9.178	5.566	8.946	6.2	9.467	6.726	9.458	5.32045	8.67075
FM2 SF	7.225	9.48	5.866	8.719	5.486	8.911	6.246	9.326	5.79	9.169
FM3 VE	5.728	7.779	4.693	7.613	5.389	8.077	5.797	7.896	5.11	8.073
FM4 CPTM	4.521	7.406	4.556	7.23	4.719	7.256	4.336	7.127	3.744	6.6
FM5 CM	4.415	7.629	4.479	7.207	4.302	6.496	3.929	6.815	3.489	6.386
FM6 WMT	5.45125	7.96483	4.12105	7.19022	4.33526	6.87583	4.82225	7.60488	3.91736	6.7351
FM7 PE	4.491	6.868	4.251	6.986	3.639	6.886	3.914	6.377	3.493	6.353
FM8 BDM	5.647	8.331	5.027	8.366	4.29	8.302	5.001	7.653	4.129	6.791
FM9 CA	8.334	9.598	6.249	9.207	7.596	9.496	6.374	8.87	6.402	9.079
FM10 TPI	5.682	8.209	4.794	7.591	3.999	8.137	5.331	7.724	4.676	6.939
FM11 NI	6.628	8.709	6.121	8.463	5.507	8.354	5.677	8.221	4.444	8.281
Weighted	Severity		Occurrence		Detection		Time		Cost
Matrix	Low	High	Low	High	Low	High	Low	High	Low	High
FM1	0.565893	0.905928	0.423613	0.971652	0.439326	0.93721	0.457734	0.891171	0.306227	0.763456
FM2	0.511775	0.935738	0.446445	0.946997	0.388733	0.882167	0.425068	0.878733	0.333253	0.807326
FM3	0.405737	0.767838	0.357172	0.826871	0.381859	0.799603	0.394511	0.743993	0.294114	0.710824
FM4	0.32024	0.73102	0.346745	0.785272	0.334384	0.718326	0.295084	0.671535	0.215492	0.581127
FM5	0.312732	0.753032	0.340885	0.782774	0.304836	0.643088	0.267386	0.642137	0.200815	0.562284
FM6	0.386134	0.786181	0.313642	0.780951	0.307192	0.68069	0.328175	0.716563	0.22547	0.593022
FM7	0.318115	0.677916	0.323532	0.758771	0.257856	0.681697	0.266365	0.600867	0.201045	0.559378
FM8	0.399999	0.822324	0.382591	0.908656	0.303985	0.821877	0.34034	0.721096	0.237651	0.597944
FM9	0.59033	0.947385	0.475594	1	0.538245	0.94008	0.433779	0.835767	0.368477	0.799401
FM10	0.402479	0.810282	0.364858	0.824481	0.283365	0.805543	0.362798	0.727786	0.269135	0.610975
FM11	0.469488	0.859635	0.465853	0.919192	0.390221	0.827025	0.386345	0.774616	0.255782	0.729138
	Severity	Occurrence	Detection	Time	Cost
PIS	0.312732	0.313642	0.257856	0.643088	0.266365
NIS	0.935738	1	0.94008	0.457734	0.891171
	Severity	Occurrence	Detection	d+
FM1	0.351882	0.432978	0.461521	1.11641
FM2	0.388136	0.401139	0.389764	1.08584
FM3	0.207121	0.263404	0.29349	0.87408
FM4	0.174965	0.222435	0.212033	0.780662
FM5	0.193864	0.220085	0.148404	0.749902
FM6	0.224154	0.218378	0.178788	0.788239
FM7	0.13336	0.19814	0.179641	0.714941
FM8	0.259684	0.354043	0.31812	0.965322
FM9	0.402785	0.471088	0.46543	1.15728
FM10	0.247556	0.260957	0.299961	0.899152
FM11	0.299103	0.366691	0.323954	0.994861
	Severity	Occurrence	Detection	d-
FM1	0.136785	0.332222	0.250755	0.848388
FM2	0.179744	0.306423	0.303984	0.888904
FM3	0.280901	0.413228	0.311611	1.00287
FM4	0.378837	0.426742	0.366868	1.0828
FM5	0.388136	0.434433	0.403536	1.1073
FM6	0.302065	0.471088	0.400547	1.08337
FM7	0.381457	0.457609	0.46543	1.14215
FM8	0.287016	0.381193	0.404617	1.03577
FM9	0.119306	0.275001	0.161472	0.745506
FM10	0.284365	0.403405	0.431275	1.05785
FM11	0.217389	0.285313	0.302346	0.897245
	d+	d-	Cci	Ranking
FM1	1.11641	0.848388	0.431793	2
FM2	1.08584	0.888904	0.450137	3
FM3	0.87408	1.00287	0.534307	6
FM4	0.780662	1.0828	0.581068	9
FM5	0.749902	1.1073	0.596219	10
FM6	0.788239	1.08337	0.578845	8
FM7	0.714941	1.14215	0.61502	11
FM8	0.965322	1.03577	0.517603	5
FM9	1.15728	0.745506	0.391797	1
FM10	0.899152	1.05785	0.540546	7
FM11	0.994861	0.897245	0.474204	4

## Sheet: RouDM S
D1	D2	D3	D4	D5	D6	D7	D8	D9	D10	D11	D12	D13	D14	D15	D16	D17	D18	D19	D20	D21	D22	D23	D24	D25	D26	D27	D28	D29	D30	D31	D32		Value	LowApr
9	8	8	7	8	7	10	6	5	10	10	8	10	9	10	7	4	5	7	10	5	7	9	7	6	7	8	6	9	8	7	8		9	9	8	8	7	8	7	0	6	5	0	0	8	0	9	0	7
																																	8	0	8	8	7	8	7	0	6	5	0	0	8	0	0	0	7
																																	8	0	8	8	7	8	7	0	6	5	0	0	8	0	0	0	7
																																	7	0	0	0	7	0	7	0	6	5	0	0	0	0	0	0	7
																																	8	0	8	8	7	8	7	0	6	5	0	0	8	0	0	0	7
																																	7	0	0	0	7	0	7	0	6	5	0	0	0	0	0	0	7
									Severity																								10	9	8	8	7	8	7	10	6	5	10	10	8	10	9	10	7
																																	6	0	0	0	0	0	0	0	6	5	0	0	0	0	0	0	0
																																	5	0	0	0	0	0	0	0	0	5	0	0	0	0	0	0	0
																																	10	9	8	8	7	8	7	10	6	5	10	10	8	10	9	10	7
																																	10	9	8	8	7	8	7	10	6	5	10	10	8	10	9	10	7
																																	8	0	8	8	7	8	7	0	6	5	0	0	8	0	0	0	7
																																	10	9	8	8	7	8	7	10	6	5	10	10	8	10	9	10	7
																																	9	9	8	8	7	8	7	0	6	5	0	0	8	0	9	0	7
																																	10	9	8	8	7	8	7	10	6	5	10	10	8	10	9	10	7
																																	7	0	0	0	7	0	7	0	6	5	0	0	0	0	0	0	7
																																	4	0	0	0	0	0	0	0	0	0	0	0	0	0	0	0	0
																																	5	0	0	0	0	0	0	0	0	5	0	0	0	0	0	0	0
																																	7	0	0	0	7	0	7	0	6	5	0	0	0	0	0	0	7
																																	10	9	8	8	7	8	7	10	6	5	10	10	8	10	9	10	7
																																	5	0	0	0	0	0	0	0	0	5	0	0	0	0	0	0	0
																																	7	0	0	0	7	0	7	0	6	5	0	0	0	0	0	0	7
																																	9	9	8	8	7	8	7	0	6	5	0	0	8	0	9	0	7
																																	7	0	0	0	7	0	7	0	6	5	0	0	0	0	0	0	7
																																	6	0	0	0	0	0	0	0	6	5	0	0	0	0	0	0	0
																																	7	0	0	0	7	0	7	0	6	5	0	0	0	0	0	0	7
																																	8	0	8	8	7	8	7	0	6	5	0	0	8	0	0	0	7
																																	6	0	0	0	0	0	0	0	6	5	0	0	0	0	0	0	0
																																	9	9	8	8	7	8	7	0	6	5	0	0	8	0	9	0	7
																																	8	0	8	8	7	8	7	0	6	5	0	0	8	0	0	0	7
																																	7	0	0	0	7	0	7	0	6	5	0	0	0	0	0	0	7
																																	8	0	8	8	7	8	7	0	6	5	0	0	8	0	0	0	7
D1	D2	D3	D4	D5	D6	D7	D8	D9	D10	D11	D12	D13	D14	D15	D16	D17	D18	D19	D20	D21	D22	D23	D24	D25	D26	D27	D28	D29	D30	D31	D32		Value	LowApr
10	8	8	9	9	7	8	5	9	10	10	7	6	10	8	8	7	5	8	8	10	9	10	10	4	7	10	5	9	6	8	6		10	10	8	8	9	9	7	8	5	9	10	10	7	6	10	8	8
																																	8	0	8	8	0	0	7	8	5	0	0	0	7	6	0	8	8
																																	8	0	8	8	0	0	7	8	5	0	0	0	7	6	0	8	8
																																	9	0	8	8	9	9	7	8	5	9	0	0	7	6	0	8	8
																																	9	0	8	8	9	9	7	8	5	9	0	0	7	6	0	8	8
																																	7	0	0	0	0	0	7	0	5	0	0	0	7	6	0	0	0
																																	8	0	8	8	0	0	7	8	5	0	0	0	7	6	0	8	8
																																	5	0	0	0	0	0	0	0	5	0	0	0	0	0	0	0	0
																																	9	0	8	8	9	9	7	8	5	9	0	0	7	6	0	8	8
																																	10	10	8	8	9	9	7	8	5	9	10	10	7	6	10	8	8
																																	10	10	8	8	9	9	7	8	5	9	10	10	7	6	10	8	8
									Occurrence																								7	0	0	0	0	0	7	0	5	0	0	0	7	6	0	0	0
																																	6	0	0	0	0	0	0	0	5	0	0	0	0	6	0	0	0
																																	10	10	8	8	9	9	7	8	5	9	10	10	7	6	10	8	8
																																	8	0	8	8	0	0	7	8	5	0	0	0	7	6	0	8	8
																																	8	0	8	8	0	0	7	8	5	0	0	0	7	6	0	8	8
																																	7	0	0	0	0	0	7	0	5	0	0	0	7	6	0	0	0
																																	5	0	0	0	0	0	0	0	5	0	0	0	0	0	0	0	0
																																	8	0	8	8	0	0	7	8	5	0	0	0	7	6	0	8	8
																																	8	0	8	8	0	0	7	8	5	0	0	0	7	6	0	8	8
																																	10	10	8	8	9	9	7	8	5	9	10	10	7	6	10	8	8
																																	9	0	8	8	9	9	7	8	5	9	0	0	7	6	0	8	8
																																	10	10	8	8	9	9	7	8	5	9	10	10	7	6	10	8	8
																																	10	10	8	8	9	9	7	8	5	9	10	10	7	6	10	8	8
																																	4	0	0	0	0	0	0	0	0	0	0	0	0	0	0	0	0
																																	7	0	0	0	0	0	7	0	5	0	0	0	7	6	0	0	0
																																	10	10	8	8	9	9	7	8	5	9	10	10	7	6	10	8	8
																																	5	0	0	0	0	0	0	0	5	0	0	0	0	0	0	0	0
																																	9	0	8	8	9	9	7	8	5	9	0	0	7	6	0	8	8
																																	6	0	0	0	0	0	0	0	5	0	0	0	0	6	0	0	0
																																	8	0	8	8	0	0	7	8	5	0	0	0	7	6	0	8	8
																																	6	0	0	0	0	0	0	0	5	0	0	0	0	6	0	0	0
D1	D2	D3	D4	D5	D6	D7	D8	D9	D10	D11	D12	D13	D14	D15	D16	D17	D18	D19	D20	D21	D22	D23	D24	D25	D26	D27	D28	D29	D30	D31	D32		Value	LowApr
8	9	9	6	9	5	9	7	10	8	8	7	4	8	7	9	8	4	9	8	8	8	9	8	5	5	10	8	9	8	7	5		8	8	0	0	6	0	5	0	7	0	8	8	7	4	8	7	0
																																	9	8	9	9	6	9	5	9	7	0	8	8	7	4	8	7	9
																																	9	8	9	9	6	9	5	9	7	0	8	8	7	4	8	7	9
																																	6	0	0	0	6	0	5	0	0	0	0	0	0	4	0	0	0
																																	9	8	9	9	6	9	5	9	7	0	8	8	7	4	8	7	9
																																	5	0	0	0	0	0	5	0	0	0	0	0	0	4	0	0	0
																																	9	8	9	9	6	9	5	9	7	0	8	8	7	4	8	7	9
																																	7	0	0	0	6	0	5	0	7	0	0	0	7	4	0	7	0
																																	10	8	9	9	6	9	5	9	7	10	8	8	7	4	8	7	9
																																	8	8	0	0	6	0	5	0	7	0	8	8	7	4	8	7	0
																																	8	8	0	0	6	0	5	0	7	0	8	8	7	4	8	7	0
																																	7	0	0	0	6	0	5	0	7	0	0	0	7	4	0	7	0
																																	4	0	0	0	0	0	0	0	0	0	0	0	0	4	0	0	0
																																	8	8	0	0	6	0	5	0	7	0	8	8	7	4	8	7	0
																																	7	0	0	0	6	0	5	0	7	0	0	0	7	4	0	7	0
																																	9	8	9	9	6	9	5	9	7	0	8	8	7	4	8	7	9
									Detection Difficulty																								8	8	0	0	6	0	5	0	7	0	8	8	7	4	8	7	0
																																	4	0	0	0	0	0	0	0	0	0	0	0	0	4	0	0	0
																																	9	8	9	9	6	9	5	9	7	0	8	8	7	4	8	7	9
																																	8	8	0	0	6	0	5	0	7	0	8	8	7	4	8	7	0
																																	8	8	0	0	6	0	5	0	7	0	8	8	7	4	8	7	0
																																	8	8	0	0	6	0	5	0	7	0	8	8	7	4	8	7	0
																																	9	8	9	9	6	9	5	9	7	0	8	8	7	4	8	7	9
																																	8	8	0	0	6	0	5	0	7	0	8	8	7	4	8	7	0
																																	5	0	0	0	0	0	5	0	0	0	0	0	0	4	0	0	0
																																	5	0	0	0	0	0	5	0	0	0	0	0	0	4	0	0	0
																																	10	8	9	9	6	9	5	9	7	10	8	8	7	4	8	7	9
																																	8	8	0	0	6	0	5	0	7	0	8	8	7	4	8	7	0
																																	9	8	9	9	6	9	5	9	7	0	8	8	7	4	8	7	9
																																	8	8	0	0	6	0	5	0	7	0	8	8	7	4	8	7	0
																																	7	0	0	0	6	0	5	0	7	0	0	0	7	4	0	7	0
																																	5	0	0	0	0	0	5	0	0	0	0	0	0	4	0	0	0
D1	D2	D3	D4	D5	D6	D7	D8	D9	D10	D11	D12	D13	D14	D15	D16	D17	D18	D19	D20	D21	D22	D23	D24	D25	D26	D27	D28	D29	D30	D31	D32		Value	LowApr
6	7	8	8	8	8	7	10	9	8	8	9	9	8	8	5	8	3	10	8	9	9	8	1	6	9	5	7	10	7	8	7		6	6	0	0	0	0	0	0	0	0	0	0	0	0	0	0	5
																																	7	6	7	0	0	0	0	7	0	0	0	0	0	0	0	0	5
																																	8	6	7	8	8	8	8	7	0	0	8	8	0	0	8	8	5
																																	8	6	7	8	8	8	8	7	0	0	8	8	0	0	8	8	5
																																	8	6	7	8	8	8	8	7	0	0	8	8	0	0	8	8	5
																																	8	6	7	8	8	8	8	7	0	0	8	8	0	0	8	8	5
																																	7	6	7	0	0	0	0	7	0	0	0	0	0	0	0	0	5
																																	10	6	7	8	8	8	8	7	10	9	8	8	9	9	8	8	5
																																	9	6	7	8	8	8	8	7	0	9	8	8	9	9	8	8	5
																																	8	6	7	8	8	8	8	7	0	0	8	8	0	0	8	8	5
																																	8	6	7	8	8	8	8	7	0	0	8	8	0	0	8	8	5
																																	9	6	7	8	8	8	8	7	0	9	8	8	9	9	8	8	5
									Time																								9	6	7	8	8	8	8	7	0	9	8	8	9	9	8	8	5
																																	8	6	7	8	8	8	8	7	0	0	8	8	0	0	8	8	5
																																	8	6	7	8	8	8	8	7	0	0	8	8	0	0	8	8	5
																																	5	0	0	0	0	0	0	0	0	0	0	0	0	0	0	0	5
																																	8	6	7	8	8	8	8	7	0	0	8	8	0	0	8	8	5
																																	3	0	0	0	0	0	0	0	0	0	0	0	0	0	0	0	0
																																	10	6	7	8	8	8	8	7	10	9	8	8	9	9	8	8	5
																																	8	6	7	8	8	8	8	7	0	0	8	8	0	0	8	8	5
																																	9	6	7	8	8	8	8	7	0	9	8	8	9	9	8	8	5
																																	9	6	7	8	8	8	8	7	0	9	8	8	9	9	8	8	5
																																	8	6	7	8	8	8	8	7	0	0	8	8	0	0	8	8	5
																																	1	0	0	0	0	0	0	0	0	0	0	0	0	0	0	0	0
																																	6	6	0	0	0	0	0	0	0	0	0	0	0	0	0	0	5
																																	9	6	7	8	8	8	8	7	0	9	8	8	9	9	8	8	5
																																	5	0	0	0	0	0	0	0	0	0	0	0	0	0	0	0	5
																																	7	6	7	0	0	0	0	7	0	0	0	0	0	0	0	0	5
																																	10	6	7	8	8	8	8	7	10	9	8	8	9	9	8	8	5
																																	7	6	7	0	0	0	0	7	0	0	0	0	0	0	0	0	5
																																	8	6	7	8	8	8	8	7	0	0	8	8	0	0	8	8	5
																																	7	6	7	0	0	0	0	7	0	0	0	0	0	0	0	0	5
D1	D2	D3	D4	D5	D6	D7	D8	D9	D10	D11	D12	D13	D14	D15	D16	D17	D18	D19	D20	D21	D22	D23	D24	D25	D26	D27	D28	D29	D30	D31	D32		Value	LowApr
5	5	5	8	7	8	6	9	9	4	7	8	9	7	6	6	4	6	5	6	10	9	8	1	6	8	5	5	8	10	7	3		5	5	5	5	0	0	0	0	0	0	4	0	0	0	0	0	0
																																	5	5	5	5	0	0	0	0	0	0	4	0	0	0	0	0	0
																																	5	5	5	5	0	0	0	0	0	0	4	0	0	0	0	0	0
																																	8	5	5	5	8	7	8	6	0	0	4	7	8	0	7	6	6
																																	7	5	5	5	0	7	0	6	0	0	4	7	0	0	7	6	6
																																	8	5	5	5	8	7	8	6	0	0	4	7	8	0	7	6	6
																																	6	5	5	5	0	0	0	6	0	0	4	0	0	0	0	6	6
																																	9	5	5	5	8	7	8	6	9	9	4	7	8	9	7	6	6
									Cost																								9	5	5	5	8	7	8	6	9	9	4	7	8	9	7	6	6
																																	4	0	0	0	0	0	0	0	0	0	4	0	0	0	0	0	0
																																	7	5	5	5	0	7	0	6	0	0	4	7	0	0	7	6	6
																																	8	5	5	5	8	7	8	6	0	0	4	7	8	0	7	6	6
																																	9	5	5	5	8	7	8	6	9	9	4	7	8	9	7	6	6
																																	7	5	5	5	0	7	0	6	0	0	4	7	0	0	7	6	6
																																	6	5	5	5	0	0	0	6	0	0	4	0	0	0	0	6	6
																																	6	5	5	5	0	0	0	6	0	0	4	0	0	0	0	6	6
																																	4	0	0	0	0	0	0	0	0	0	4	0	0	0	0	0	0
																																	6	5	5	5	0	0	0	6	0	0	4	0	0	0	0	6	6
																																	5	5	5	5	0	0	0	0	0	0	4	0	0	0	0	0	0
																																	6	5	5	5	0	0	0	6	0	0	4	0	0	0	0	6	6
																																	10	5	5	5	8	7	8	6	9	9	4	7	8	9	7	6	6
																																	9	5	5	5	8	7	8	6	9	9	4	7	8	9	7	6	6
																																	8	5	5	5	8	7	8	6	0	0	4	7	8	0	7	6	6
																																	1	0	0	0	0	0	0	0	0	0	0	0	0	0	0	0	0
																																	6	5	5	5	0	0	0	6	0	0	4	0	0	0	0	6	6
																																	8	5	5	5	8	7	8	6	0	0	4	7	8	0	7	6	6
																																	5	5	5	5	0	0	0	0	0	0	4	0	0	0	0	0	0
																																	5	5	5	5	0	0	0	0	0	0	4	0	0	0	0	0	0
																																	8	5	5	5	8	7	8	6	0	0	4	7	8	0	7	6	6
																																	10	5	5	5	8	7	8	6	9	9	4	7	8	9	7	6	6
																																	7	5	5	5	0	7	0	6	0	0	4	7	0	0	7	6	6
																																	3	0	0	0	0	0	0	0	0	0	0	0	0	0	0	0	0
								Severity
D1	D2	D3	D4	D5	D6	D7	D8	D9	D10	D11	D12	D13	D14	D15	D16	D17	D18	D19	D20	D21	D22	D23	D24	D25	D26	D27	D28	D29	D30	D31	D32		Value	LowApr
6	10	7	7	8	7	10	9	10	9	10	10	10	10	10	9	9	7	9	10	10	8	10	9	7	8	8	9	8	9	10	9		6	6	0	0	0	0	0	0	0	0	0	0	0	0	0	0	0
																																	10	6	10	7	7	8	7	10	9	10	9	10	10	10	10	10	9
																																	7	6	0	7	7	0	7	0	0	0	0	0	0	0	0	0	0
																																	7	6	0	7	7	0	7	0	0	0	0	0	0	0	0	0	0
																																	8	6	0	7	7	8	7	0	0	0	0	0	0	0	0	0	0
																																	7	6	0	7	7	0	7	0	0	0	0	0	0	0	0	0	0
																																	10	6	10	7	7	8	7	10	9	10	9	10	10	10	10	10	9
																																	9	6	0	7	7	8	7	0	9	0	9	0	0	0	0	0	9
									Data-Base Hack																								10	6	10	7	7	8	7	10	9	10	9	10	10	10	10	10	9
																																	9	6	0	7	7	8	7	0	9	0	9	0	0	0	0	0	9
																																	10	6	10	7	7	8	7	10	9	10	9	10	10	10	10	10	9
																																	10	6	10	7	7	8	7	10	9	10	9	10	10	10	10	10	9
																																	10	6	10	7	7	8	7	10	9	10	9	10	10	10	10	10	9
																																	10	6	10	7	7	8	7	10	9	10	9	10	10	10	10	10	9
																																	10	6	10	7	7	8	7	10	9	10	9	10	10	10	10	10	9
																																	9	6	0	7	7	8	7	0	9	0	9	0	0	0	0	0	9
																																	9	6	0	7	7	8	7	0	9	0	9	0	0	0	0	0	9
																																	7	6	0	7	7	0	7	0	0	0	0	0	0	0	0	0	0
																																	9	6	0	7	7	8	7	0	9	0	9	0	0	0	0	0	9
																																	10	6	10	7	7	8	7	10	9	10	9	10	10	10	10	10	9
																																	10	6	10	7	7	8	7	10	9	10	9	10	10	10	10	10	9
																																	8	6	0	7	7	8	7	0	0	0	0	0	0	0	0	0	0
																																	10	6	10	7	7	8	7	10	9	10	9	10	10	10	10	10	9
																																	9	6	0	7	7	8	7	0	9	0	9	0	0	0	0	0	9
																																	7	6	0	7	7	0	7	0	0	0	0	0	0	0	0	0	0
																																	8	6	0	7	7	8	7	0	0	0	0	0	0	0	0	0	0
																																	8	6	0	7	7	8	7	0	0	0	0	0	0	0	0	0	0
																																	9	6	0	7	7	8	7	0	9	0	9	0	0	0	0	0	9
																																	8	6	0	7	7	8	7	0	0	0	0	0	0	0	0	0	0
																																	9	6	0	7	7	8	7	0	9	0	9	0	0	0	0	0	9
																																	10	6	10	7	7	8	7	10	9	10	9	10	10	10	10	10	9
																																	9	6	0	7	7	8	7	0	9	0	9	0	0	0	0	0	9
D1	D2	D3	D4	D5	D6	D7	D8	D9	D10	D11	D12	D13	D14	D15	D16	D17	D18	D19	D20	D21	D22	D23	D24	D25	D26	D27	D28	D29	D30	D31	D32		Value	LowApr
9	10	10	8	6	9	10	8	9	10	10	10	10	10	9	9	5	8	9	10	10	7	9	9	6	9	6	6	4	8	8	9		9	9	0	0	8	6	9	0	8	9	0	0	0	0	0	9	9
																																	10	9	10	10	8	6	9	10	8	9	10	10	10	10	10	9	9
																																	10	9	10	10	8	6	9	10	8	9	10	10	10	10	10	9	9
																																	8	0	0	0	8	6	0	0	8	0	0	0	0	0	0	0	0
																																	6	0	0	0	0	6	0	0	0	0	0	0	0	0	0	0	0
																																	9	9	0	0	8	6	9	0	8	9	0	0	0	0	0	9	9
																																	10	9	10	10	8	6	9	10	8	9	10	10	10	10	10	9	9
																																	8	0	0	0	8	6	0	0	8	0	0	0	0	0	0	0	0
									Server Failure																								9	9	0	0	8	6	9	0	8	9	0	0	0	0	0	9	9
																																	10	9	10	10	8	6	9	10	8	9	10	10	10	10	10	9	9
																																	10	9	10	10	8	6	9	10	8	9	10	10	10	10	10	9	9
																																	10	9	10	10	8	6	9	10	8	9	10	10	10	10	10	9	9
																																	10	9	10	10	8	6	9	10	8	9	10	10	10	10	10	9	9
																																	10	9	10	10	8	6	9	10	8	9	10	10	10	10	10	9	9
																																	9	9	0	0	8	6	9	0	8	9	0	0	0	0	0	9	9
																																	9	9	0	0	8	6	9	0	8	9	0	0	0	0	0	9	9
																																	5	0	0	0	0	0	0	0	0	0	0	0	0	0	0	0	0
																																	8	0	0	0	8	6	0	0	8	0	0	0	0	0	0	0	0
																																	9	9	0	0	8	6	9	0	8	9	0	0	0	0	0	9	9
																																	10	9	10	10	8	6	9	10	8	9	10	10	10	10	10	9	9
																																	10	9	10	10	8	6	9	10	8	9	10	10	10	10	10	9	9
																																	7	0	0	0	0	6	0	0	0	0	0	0	0	0	0	0	0
																																	9	9	0	0	8	6	9	0	8	9	0	0	0	0	0	9	9
																																	9	9	0	0	8	6	9	0	8	9	0	0	0	0	0	9	9
																																	6	0	0	0	0	6	0	0	0	0	0	0	0	0	0	0	0
																																	9	9	0	0	8	6	9	0	8	9	0	0	0	0	0	9	9
																																	6	0	0	0	0	6	0	0	0	0	0	0	0	0	0	0	0
																																	6	0	0	0	0	6	0	0	0	0	0	0	0	0	0	0	0
																																	4	0	0	0	0	0	0	0	0	0	0	0	0	0	0	0	0
																																	8	0	0	0	8	6	0	0	8	0	0	0	0	0	0	0	0
																																	8	0	0	0	8	6	0	0	8	0	0	0	0	0	0	0	0
																																	9	9	0	0	8	6	9	0	8	9	0	0	0	0	0	9	9
D1	D2	D3	D4	D5	D6	D7	D8	D9	D10	D11	D12	D13	D14	D15	D16	D17	D18	D19	D20	D21	D22	D23	D24	D25	D26	D27	D28	D29	D30	D31	D32		Value	LowApr
4	7	5	7	5	8	8	9	8	9	8	7	6	6	8	5	5	8	10	9	10	7	9	8	9	4	6	6	8	3	7	10		4	4	0	0	0	0	0	0	0	0	0	0	0	0	0	0	0
																																	7	4	7	5	7	5	0	0	0	0	0	0	7	6	6	0	5
																																	5	4	0	5	0	5	0	0	0	0	0	0	0	0	0	0	5
																																	7	4	7	5	7	5	0	0	0	0	0	0	7	6	6	0	5
																																	5	4	0	5	0	5	0	0	0	0	0	0	0	0	0	0	5
																																	8	4	7	5	7	5	8	8	0	8	0	8	7	6	6	8	5
																																	8	4	7	5	7	5	8	8	0	8	0	8	7	6	6	8	5
																																	9	4	7	5	7	5	8	8	9	8	9	8	7	6	6	8	5
									Virus Effect																								8	4	7	5	7	5	8	8	0	8	0	8	7	6	6	8	5
																																	9	4	7	5	7	5	8	8	9	8	9	8	7	6	6	8	5
																																	8	4	7	5	7	5	8	8	0	8	0	8	7	6	6	8	5
																																	7	4	7	5	7	5	0	0	0	0	0	0	7	6	6	0	5
																																	6	4	0	5	0	5	0	0	0	0	0	0	0	6	6	0	5
																																	6	4	0	5	0	5	0	0	0	0	0	0	0	6	6	0	5
																																	8	4	7	5	7	5	8	8	0	8	0	8	7	6	6	8	5
																																	5	4	0	5	0	5	0	0	0	0	0	0	0	0	0	0	5
																																	5	4	0	5	0	5	0	0	0	0	0	0	0	0	0	0	5
																																	8	4	7	5	7	5	8	8	0	8	0	8	7	6	6	8	5
																																	10	4	7	5	7	5	8	8	9	8	9	8	7	6	6	8	5
																																	9	4	7	5	7	5	8	8	9	8	9	8	7	6	6	8	5
																																	10	4	7	5	7	5	8	8	9	8	9	8	7	6	6	8	5
																																	7	4	7	5	7	5	0	0	0	0	0	0	7	6	6	0	5
																																	9	4	7	5	7	5	8	8	9	8	9	8	7	6	6	8	5
																																	8	4	7	5	7	5	8	8	0	8	0	8	7	6	6	8	5
																																	9	4	7	5	7	5	8	8	9	8	9	8	7	6	6	8	5
																																	4	4	0	0	0	0	0	0	0	0	0	0	0	0	0	0	0
																																	6	4	0	5	0	5	0	0	0	0	0	0	0	6	6	0	5
																																	6	4	0	5	0	5	0	0	0	0	0	0	0	6	6	0	5
																																	8	4	7	5	7	5	8	8	0	8	0	8	7	6	6	8	5
																																	3	0	0	0	0	0	0	0	0	0	0	0	0	0	0	0	0
																																	7	4	7	5	7	5	0	0	0	0	0	0	7	6	6	0	5
																																	10	4	7	5	7	5	8	8	9	8	9	8	7	6	6	8	5
D1	D2	D3	D4	D5	D6	D7	D8	D9	D10	D11	D12	D13	D14	D15	D16	D17	D18	D19	D20	D21	D22	D23	D24	D25	D26	D27	D28	D29	D30	D31	D32		Value	LowApr
3	7	6	4	6	5	8	7	2	8	8	8	8	8	8	6	8	5	9	8	1	7	9	10	4	3	5	7	8	4	8	3		3	3	0	0	0	0	0	0	0	2	0	0	0	0	0	0	0
																																	7	3	7	6	4	6	5	0	7	2	0	0	0	0	0	0	6
																																	6	3	0	6	4	6	5	0	0	2	0	0	0	0	0	0	6
																																	4	3	0	0	4	0	0	0	0	2	0	0	0	0	0	0	0
																																	6	3	0	6	4	6	5	0	0	2	0	0	0	0	0	0	6
																																	5	3	0	0	4	0	5	0	0	2	0	0	0	0	0	0	0
																																	8	3	7	6	4	6	5	8	7	2	8	8	8	8	8	8	6
																																	7	3	7	6	4	6	5	0	7	2	0	0	0	0	0	0	6
									Cipher to Plain Text Malfunction																								2	0	0	0	0	0	0	0	0	2	0	0	0	0	0	0	0
																																	8	3	7	6	4	6	5	8	7	2	8	8	8	8	8	8	6
																																	8	3	7	6	4	6	5	8	7	2	8	8	8	8	8	8	6
																																	8	3	7	6	4	6	5	8	7	2	8	8	8	8	8	8	6
																																	8	3	7	6	4	6	5	8	7	2	8	8	8	8	8	8	6
																																	8	3	7	6	4	6	5	8	7	2	8	8	8	8	8	8	6
																																	8	3	7	6	4	6	5	8	7	2	8	8	8	8	8	8	6
																																	6	3	0	6	4	6	5	0	0	2	0	0	0	0	0	0	6
																																	8	3	7	6	4	6	5	8	7	2	8	8	8	8	8	8	6
																																	5	3	0	0	4	0	5	0	0	2	0	0	0	0	0	0	0
																																	9	3	7	6	4	6	5	8	7	2	8	8	8	8	8	8	6
																																	8	3	7	6	4	6	5	8	7	2	8	8	8	8	8	8	6
																																	1	0	0	0	0	0	0	0	0	0	0	0	0	0	0	0	0
																																	7	3	7	6	4	6	5	0	7	2	0	0	0	0	0	0	6
																																	9	3	7	6	4	6	5	8	7	2	8	8	8	8	8	8	6
																																	10	3	7	6	4	6	5	8	7	2	8	8	8	8	8	8	6
																																	4	3	0	0	4	0	0	0	0	2	0	0	0	0	0	0	0
																																	3	3	0	0	0	0	0	0	0	2	0	0	0	0	0	0	0
																																	5	3	0	0	4	0	5	0	0	2	0	0	0	0	0	0	0
																																	7	3	7	6	4	6	5	0	7	2	0	0	0	0	0	0	6
																																	8	3	7	6	4	6	5	8	7	2	8	8	8	8	8	8	6
																																	4	3	0	0	4	0	0	0	0	2	0	0	0	0	0	0	0
																																	8	3	7	6	4	6	5	8	7	2	8	8	8	8	8	8	6
																																	3	3	0	0	0	0	0	0	0	2	0	0	0	0	0	0	0
D1	D2	D3	D4	D5	D6	D7	D8	D9	D10	D11	D12	D13	D14	D15	D16	D17	D18	D19	D20	D21	D22	D23	D24	D25	D26	D27	D28	D29	D30	D31	D32		Value	LowApr
4	8	2	8	7	5	6	6	1	7	7	2	5	6	5	7	4	5	10	7	8	8	10	9	4	4	7	8	5	5	9	8		4	4	0	2	0	0	0	0	0	1	0	0	2	0	0	0	0
																																	8	4	8	2	8	7	5	6	6	1	7	7	2	5	6	5	7
																																	2	0	0	2	0	0	0	0	0	1	0	0	2	0	0	0	0
																																	8	4	8	2	8	7	5	6	6	1	7	7	2	5	6	5	7
																																	7	4	0	2	0	7	5	6	6	1	7	7	2	5	6	5	7
																																	5	4	0	2	0	0	5	0	0	1	0	0	2	5	0	5	0
																																	6	4	0	2	0	0	5	6	6	1	0	0	2	5	6	5	0
																																	6	4	0	2	0	0	5	6	6	1	0	0	2	5	6	5	0
									Character Misspelled																								1	0	0	0	0	0	0	0	0	1	0	0	0	0	0	0	0
																																	7	4	0	2	0	7	5	6	6	1	7	7	2	5	6	5	7
																																	7	4	0	2	0	7	5	6	6	1	7	7	2	5	6	5	7
																																	2	0	0	2	0	0	0	0	0	1	0	0	2	0	0	0	0
																																	5	4	0	2	0	0	5	0	0	1	0	0	2	5	0	5	0
																																	6	4	0	2	0	0	5	6	6	1	0	0	2	5	6	5	0
																																	5	4	0	2	0	0	5	0	0	1	0	0	2	5	0	5	0
																																	7	4	0	2	0	7	5	6	6	1	7	7	2	5	6	5	7
																																	4	4	0	2	0	0	0	0	0	1	0	0	2	0	0	0	0
																																	5	4	0	2	0	0	5	0	0	1	0	0	2	5	0	5	0
																																	10	4	8	2	8	7	5	6	6	1	7	7	2	5	6	5	7
																																	7	4	0	2	0	7	5	6	6	1	7	7	2	5	6	5	7
																																	8	4	8	2	8	7	5	6	6	1	7	7	2	5	6	5	7
																																	8	4	8	2	8	7	5	6	6	1	7	7	2	5	6	5	7
																																	10	4	8	2	8	7	5	6	6	1	7	7	2	5	6	5	7
																																	9	4	8	2	8	7	5	6	6	1	7	7	2	5	6	5	7
																																	4	4	0	2	0	0	0	0	0	1	0	0	2	0	0	0	0
																																	4	4	0	2	0	0	0	0	0	1	0	0	2	0	0	0	0
																																	7	4	0	2	0	7	5	6	6	1	7	7	2	5	6	5	7
																																	8	4	8	2	8	7	5	6	6	1	7	7	2	5	6	5	7
																																	5	4	0	2	0	0	5	0	0	1	0	0	2	5	0	5	0
																																	5	4	0	2	0	0	5	0	0	1	0	0	2	5	0	5	0
																																	9	4	8	2	8	7	5	6	6	1	7	7	2	5	6	5	7
																																	8	4	8	2	8	7	5	6	6	1	7	7	2	5	6	5	7
D1	D2	D3	D4	D5	D6	D7	D8	D9	D10	D11	D12	D13	D14	D15	D16	D17	D18	D19	D20	D21	D22	D23	D24	D25	D26	D27	D28	D29	D30	D31	D32		Value	LowApr
4	8	4	6	7	9	8	9	1	8	8	8	10	6	6	8	8	5	10	8	9	8	10	10	6	4	7	7	8	3	8	7		4	4	0	4	0	0	0	0	0	1	0	0	0	0	0	0	0
																																	8	4	8	4	6	7	0	8	0	1	8	8	8	0	6	6	8
																																	4	4	0	4	0	0	0	0	0	1	0	0	0	0	0	0	0
																																	6	4	0	4	6	0	0	0	0	1	0	0	0	0	6	6	0
																																	7	4	0	4	6	7	0	0	0	1	0	0	0	0	6	6	0
																																	9	4	8	4	6	7	9	8	9	1	8	8	8	0	6	6	8
																																	8	4	8	4	6	7	0	8	0	1	8	8	8	0	6	6	8
																																	9	4	8	4	6	7	9	8	9	1	8	8	8	0	6	6	8
									Wrong Message Transcription																								1	0	0	0	0	0	0	0	0	1	0	0	0	0	0	0	0
																																	8	4	8	4	6	7	0	8	0	1	8	8	8	0	6	6	8
																																	8	4	8	4	6	7	0	8	0	1	8	8	8	0	6	6	8
																																	8	4	8	4	6	7	0	8	0	1	8	8	8	0	6	6	8
																																	10	4	8	4	6	7	9	8	9	1	8	8	8	10	6	6	8
																																	6	4	0	4	6	0	0	0	0	1	0	0	0	0	6	6	0
																																	6	4	0	4	6	0	0	0	0	1	0	0	0	0	6	6	0
																																	8	4	8	4	6	7	0	8	0	1	8	8	8	0	6	6	8
																																	8	4	8	4	6	7	0	8	0	1	8	8	8	0	6	6	8
																																	5	4	0	4	0	0	0	0	0	1	0	0	0	0	0	0	0
																																	10	4	8	4	6	7	9	8	9	1	8	8	8	10	6	6	8
																																	8	4	8	4	6	7	0	8	0	1	8	8	8	0	6	6	8
																																	9	4	8	4	6	7	9	8	9	1	8	8	8	0	6	6	8
																																	8	4	8	4	6	7	0	8	0	1	8	8	8	0	6	6	8
																																	10	4	8	4	6	7	9	8	9	1	8	8	8	10	6	6	8
																																	10	4	8	4	6	7	9	8	9	1	8	8	8	10	6	6	8
																																	6	4	0	4	6	0	0	0	0	1	0	0	0	0	6	6	0
																																	4	4	0	4	0	0	0	0	0	1	0	0	0	0	0	0	0
																																	7	4	0	4	6	7	0	0	0	1	0	0	0	0	6	6	0
																																	7	4	0	4	6	7	0	0	0	1	0	0	0	0	6	6	0
																																	8	4	8	4	6	7	0	8	0	1	8	8	8	0	6	6	8
																																	3	0	0	0	0	0	0	0	0	1	0	0	0	0	0	0	0
																																	8	4	8	4	6	7	0	8	0	1	8	8	8	0	6	6	8
																																	7	4	0	4	6	7	0	0	0	1	0	0	0	0	6	6	0
D1	D2	D3	D4	D5	D6	D7	D8	D9	D10	D11	D12	D13	D14	D15	D16	D17	D18	D19	D20	D21	D22	D23	D24	D25	D26	D27	D28	D29	D30	D31	D32		Value	LowApr
3	5	2	5	6	7	7	6	1	8	8	2	10	5	5	9	4	5	8	8	8	7	10	8	5	8	6	6	6	8	7	5		3	3	0	2	0	0	0	0	0	1	0	0	2	0	0	0	0
																																	5	3	5	2	5	0	0	0	0	1	0	0	2	0	5	5	0
																																	2	0	0	2	0	0	0	0	0	1	0	0	2	0	0	0	0
																																	5	3	5	2	5	0	0	0	0	1	0	0	2	0	5	5	0
																																	6	3	5	2	5	6	0	0	6	1	0	0	2	0	5	5	0
																																	7	3	5	2	5	6	7	7	6	1	0	0	2	0	5	5	0
																																	7	3	5	2	5	6	7	7	6	1	0	0	2	0	5	5	0
																																	6	3	5	2	5	6	0	0	6	1	0	0	2	0	5	5	0
									Peripheral Error																								1	0	0	0	0	0	0	0	0	1	0	0	0	0	0	0	0
																																	8	3	5	2	5	6	7	7	6	1	8	8	2	0	5	5	0
																																	8	3	5	2	5	6	7	7	6	1	8	8	2	0	5	5	0
																																	2	0	0	2	0	0	0	0	0	1	0	0	2	0	0	0	0
																																	10	3	5	2	5	6	7	7	6	1	8	8	2	10	5	5	9
																																	5	3	5	2	5	0	0	0	0	1	0	0	2	0	5	5	0
																																	5	3	5	2	5	0	0	0	0	1	0	0	2	0	5	5	0
																																	9	3	5	2	5	6	7	7	6	1	8	8	2	0	5	5	9
																																	4	3	0	2	0	0	0	0	0	1	0	0	2	0	0	0	0
																																	5	3	5	2	5	0	0	0	0	1	0	0	2	0	5	5	0
																																	8	3	5	2	5	6	7	7	6	1	8	8	2	0	5	5	0
																																	8	3	5	2	5	6	7	7	6	1	8	8	2	0	5	5	0
																																	8	3	5	2	5	6	7	7	6	1	8	8	2	0	5	5	0
																																	7	3	5	2	5	6	7	7	6	1	0	0	2	0	5	5	0
																																	10	3	5	2	5	6	7	7	6	1	8	8	2	10	5	5	9
																																	8	3	5	2	5	6	7	7	6	1	8	8	2	0	5	5	0
																																	5	3	5	2	5	0	0	0	0	1	0	0	2	0	5	5	0
																																	8	3	5	2	5	6	7	7	6	1	8	8	2	0	5	5	0
																																	6	3	5	2	5	6	0	0	6	1	0	0	2	0	5	5	0
																																	6	3	5	2	5	6	0	0	6	1	0	0	2	0	5	5	0
																																	6	3	5	2	5	6	0	0	6	1	0	0	2	0	5	5	0
																																	8	3	5	2	5	6	7	7	6	1	8	8	2	0	5	5	0
																																	7	3	5	2	5	6	7	7	6	1	0	0	2	0	5	5	0
																																	5	3	5	2	5	0	0	0	0	1	0	0	2	0	5	5	0
D1	D2	D3	D4	D5	D6	D7	D8	D9	D10	D11	D12	D13	D14	D15	D16	D17	D18	D19	D20	D21	D22	D23	D24	D25	D26	D27	D28	D29	D30	D31	D32		Value	LowApr
5	9	8	6	6	6	8	9	1	10	9	6	10	9	7	6	5	6	8	10	8	6	9	2	6	9	7	6	10	8	9	9		5	5	0	0	0	0	0	0	0	1	0	0	0	0	0	0	0
																																	9	5	9	8	6	6	6	8	9	1	0	9	6	0	9	7	6
																																	8	5	0	8	6	6	6	8	0	1	0	0	6	0	0	7	6
																																	6	5	0	0	6	6	6	0	0	1	0	0	6	0	0	0	6
																																	6	5	0	0	6	6	6	0	0	1	0	0	6	0	0	0	6
																																	6	5	0	0	6	6	6	0	0	1	0	0	6	0	0	0	6
																																	8	5	0	8	6	6	6	8	0	1	0	0	6	0	0	7	6
																																	9	5	9	8	6	6	6	8	9	1	0	9	6	0	9	7	6
									Broadcast Data Missing (Up/Down) link Failure																								1	0	0	0	0	0	0	0	0	1	0	0	0	0	0	0	0
																																	10	5	9	8	6	6	6	8	9	1	10	9	6	10	9	7	6
																																	9	5	9	8	6	6	6	8	9	1	0	9	6	0	9	7	6
																																	6	5	0	0	6	6	6	0	0	1	0	0	6	0	0	0	6
																																	10	5	9	8	6	6	6	8	9	1	10	9	6	10	9	7	6
																																	9	5	9	8	6	6	6	8	9	1	0	9	6	0	9	7	6
																																	7	5	0	0	6	6	6	0	0	1	0	0	6	0	0	7	6
																																	6	5	0	0	6	6	6	0	0	1	0	0	6	0	0	0	6
																																	5	5	0	0	0	0	0	0	0	1	0	0	0	0	0	0	0
																																	6	5	0	0	6	6	6	0	0	1	0	0	6	0	0	0	6
																																	8	5	0	8	6	6	6	8	0	1	0	0	6	0	0	7	6
																																	10	5	9	8	6	6	6	8	9	1	10	9	6	10	9	7	6
																																	8	5	0	8	6	6	6	8	0	1	0	0	6	0	0	7	6
																																	6	5	0	0	6	6	6	0	0	1	0	0	6	0	0	0	6
																																	9	5	9	8	6	6	6	8	9	1	0	9	6	0	9	7	6
																																	2	0	0	0	0	0	0	0	0	1	0	0	0	0	0	0	0
																																	6	5	0	0	6	6	6	0	0	1	0	0	6	0	0	0	6
																																	9	5	9	8	6	6	6	8	9	1	0	9	6	0	9	7	6
																																	7	5	0	0	6	6	6	0	0	1	0	0	6	0	0	7	6
																																	6	5	0	0	6	6	6	0	0	1	0	0	6	0	0	0	6
																																	10	5	9	8	6	6	6	8	9	1	10	9	6	10	9	7	6
																																	8	5	0	8	6	6	6	8	0	1	0	0	6	0	0	7	6
																																	9	5	9	8	6	6	6	8	9	1	0	9	6	0	9	7	6
																																	9	5	9	8	6	6	6	8	9	1	0	9	6	0	9	7	6
D1	D2	D3	D4	D5	D6	D7	D8	D9	D10	D11	D12	D13	D14	D15	D16	D17	D18	D19	D20	D21	D22	D23	D24	D25	D26	D27	D28	D29	D30	D31	D32		Value	LowApr
8	10	9	9	8	9	10	10	10	10	10	10	10	9	8	9	10	5	10	10	10	8	9	10	8	7	8	8	10	9	10	10		8	8	0	0	0	8	0	0	0	0	0	0	0	0	0	8	0
																																	10	8	10	9	9	8	9	10	10	10	10	10	10	10	9	8	9
																																	9	8	0	9	9	8	9	0	0	0	0	0	0	0	9	8	9
																																	9	8	0	9	9	8	9	0	0	0	0	0	0	0	9	8	9
																																	8	8	0	0	0	8	0	0	0	0	0	0	0	0	0	8	0
																																	9	8	0	9	9	8	9	0	0	0	0	0	0	0	9	8	9
																																	10	8	10	9	9	8	9	10	10	10	10	10	10	10	9	8	9
																																	10	8	10	9	9	8	9	10	10	10	10	10	10	10	9	8	9
									Cyber Attack																								10	8	10	9	9	8	9	10	10	10	10	10	10	10	9	8	9
																																	10	8	10	9	9	8	9	10	10	10	10	10	10	10	9	8	9
																																	10	8	10	9	9	8	9	10	10	10	10	10	10	10	9	8	9
																																	10	8	10	9	9	8	9	10	10	10	10	10	10	10	9	8	9
																																	10	8	10	9	9	8	9	10	10	10	10	10	10	10	9	8	9
																																	9	8	0	9	9	8	9	0	0	0	0	0	0	0	9	8	9
																																	8	8	0	0	0	8	0	0	0	0	0	0	0	0	0	8	0
																																	9	8	0	9	9	8	9	0	0	0	0	0	0	0	9	8	9
																																	10	8	10	9	9	8	9	10	10	10	10	10	10	10	9	8	9
																																	5	0	0	0	0	0	0	0	0	0	0	0	0	0	0	0	0
																																	10	8	10	9	9	8	9	10	10	10	10	10	10	10	9	8	9
																																	10	8	10	9	9	8	9	10	10	10	10	10	10	10	9	8	9
																																	10	8	10	9	9	8	9	10	10	10	10	10	10	10	9	8	9
																																	8	8	0	0	0	8	0	0	0	0	0	0	0	0	0	8	0
																																	9	8	0	9	9	8	9	0	0	0	0	0	0	0	9	8	9
																																	10	8	10	9	9	8	9	10	10	10	10	10	10	10	9	8	9
																																	8	8	0	0	0	8	0	0	0	0	0	0	0	0	0	8	0
																																	7	0	0	0	0	0	0	0	0	0	0	0	0	0	0	0	0
																																	8	8	0	0	0	8	0	0	0	0	0	0	0	0	0	8	0
																																	8	8	0	0	0	8	0	0	0	0	0	0	0	0	0	8	0
																																	10	8	10	9	9	8	9	10	10	10	10	10	10	10	9	8	9
																																	9	8	0	9	9	8	9	0	0	0	0	0	0	0	9	8	9
																																	10	8	10	9	9	8	9	10	10	10	10	10	10	10	9	8	9
																																	10	8	10	9	9	8	9	10	10	10	10	10	10	10	9	8	9
D1	D2	D3	D4	D5	D6	D7	D8	D9	D10	D11	D12	D13	D14	D15	D16	D17	D18	D19	D20	D21	D22	D23	D24	D25	D26	D27	D28	D29	D30	D31	D32		Value	LowApr
4	7	3	7	4	9	10	10	5	9	10	6	10	9	6	6	2	6	10	8	10	8	9	10	6	6	6	6	9	8	9	9		4	4	0	3	0	4	0	0	0	0	0	0	0	0	0	0	0
																																	7	4	7	3	7	4	0	0	0	5	0	0	6	0	0	6	6
																																	3	0	0	3	0	0	0	0	0	0	0	0	0	0	0	0	0
																																	7	4	7	3	7	4	0	0	0	5	0	0	6	0	0	6	6
																																	4	4	0	3	0	4	0	0	0	0	0	0	0	0	0	0	0
																																	9	4	7	3	7	4	9	0	0	5	9	0	6	0	9	6	6
																																	10	4	7	3	7	4	9	10	10	5	9	10	6	10	9	6	6
																																	10	4	7	3	7	4	9	10	10	5	9	10	6	10	9	6	6
									Third Party Intervention																								5	4	0	3	0	4	0	0	0	5	0	0	0	0	0	0	0
																																	9	4	7	3	7	4	9	0	0	5	9	0	6	0	9	6	6
																																	10	4	7	3	7	4	9	10	10	5	9	10	6	10	9	6	6
																																	6	4	0	3	0	4	0	0	0	5	0	0	6	0	0	6	6
																																	10	4	7	3	7	4	9	10	10	5	9	10	6	10	9	6	6
																																	9	4	7	3	7	4	9	0	0	5	9	0	6	0	9	6	6
																																	6	4	0	3	0	4	0	0	0	5	0	0	6	0	0	6	6
																																	6	4	0	3	0	4	0	0	0	5	0	0	6	0	0	6	6
																																	2	0	0	0	0	0	0	0	0	0	0	0	0	0	0	0	0
																																	6	4	0	3	0	4	0	0	0	5	0	0	6	0	0	6	6
																																	10	4	7	3	7	4	9	10	10	5	9	10	6	10	9	6	6
																																	8	4	7	3	7	4	0	0	0	5	0	0	6	0	0	6	6
																																	10	4	7	3	7	4	9	10	10	5	9	10	6	10	9	6	6
																																	8	4	7	3	7	4	0	0	0	5	0	0	6	0	0	6	6
																																	9	4	7	3	7	4	9	0	0	5	9	0	6	0	9	6	6
																																	10	4	7	3	7	4	9	10	10	5	9	10	6	10	9	6	6
																																	6	4	0	3	0	4	0	0	0	5	0	0	6	0	0	6	6
																																	6	4	0	3	0	4	0	0	0	5	0	0	6	0	0	6	6
																																	6	4	0	3	0	4	0	0	0	5	0	0	6	0	0	6	6
																																	6	4	0	3	0	4	0	0	0	5	0	0	6	0	0	6	6
																																	9	4	7	3	7	4	9	0	0	5	9	0	6	0	9	6	6
																																	8	4	7	3	7	4	0	0	0	5	0	0	6	0	0	6	6
																																	9	4	7	3	7	4	9	0	0	5	9	0	6	0	9	6	6
																																	9	4	7	3	7	4	9	0	0	5	9	0	6	0	9	6	6
D1	D2	D3	D4	D5	D6	D7	D8	D9	D10	D11	D12	D13	D14	D15	D16	D17	D18	D19	D20	D21	D22	D23	D24	D25	D26	D27	D28	D29	D30	D31	D32		Value	LowApr
7	10	7	8	6	9	9	8	9	8	7	7	10	8	8	7	8	5	10	8	8	7	10	8	5	4	6	8	10	9	6	9		7	7	0	7	0	6	0	0	0	0	0	7	7	0	0	0	7
																																	10	7	10	7	8	6	9	9	8	9	8	7	7	10	8	8	7
																																	7	7	0	7	0	6	0	0	0	0	0	7	7	0	0	0	7
																																	8	7	0	7	8	6	0	0	8	0	8	7	7	0	8	8	7
																																	6	0	0	0	0	6	0	0	0	0	0	0	0	0	0	0	0
																																	9	7	0	7	8	6	9	9	8	9	8	7	7	0	8	8	7
																																	9	7	0	7	8	6	9	9	8	9	8	7	7	0	8	8	7
																																	8	7	0	7	8	6	0	0	8	0	8	7	7	0	8	8	7
									Network Interruption																								9	7	0	7	8	6	9	9	8	9	8	7	7	0	8	8	7
																																	8	7	0	7	8	6	0	0	8	0	8	7	7	0	8	8	7
																																	7	7	0	7	0	6	0	0	0	0	0	7	7	0	0	0	7
																																	7	7	0	7	0	6	0	0	0	0	0	7	7	0	0	0	7
																																	10	7	10	7	8	6	9	9	8	9	8	7	7	10	8	8	7
																																	8	7	0	7	8	6	0	0	8	0	8	7	7	0	8	8	7
																																	8	7	0	7	8	6	0	0	8	0	8	7	7	0	8	8	7
																																	7	7	0	7	0	6	0	0	0	0	0	7	7	0	0	0	7
																																	8	7	0	7	8	6	0	0	8	0	8	7	7	0	8	8	7
																																	5	0	0	0	0	0	0	0	0	0	0	0	0	0	0	0	0
																																	10	7	10	7	8	6	9	9	8	9	8	7	7	10	8	8	7
																																	8	7	0	7	8	6	0	0	8	0	8	7	7	0	8	8	7
																																	8	7	0	7	8	6	0	0	8	0	8	7	7	0	8	8	7
																																	7	7	0	7	0	6	0	0	0	0	0	7	7	0	0	0	7
																																	10	7	10	7	8	6	9	9	8	9	8	7	7	10	8	8	7
																																	8	7	0	7	8	6	0	0	8	0	8	7	7	0	8	8	7
																																	5	0	0	0	0	0	0	0	0	0	0	0	0	0	0	0	0
																																	4	0	0	0	0	0	0	0	0	0	0	0	0	0	0	0	0
																																	6	0	0	0	0	6	0	0	0	0	0	0	0	0	0	0	0
																																	8	7	0	7	8	6	0	0	8	0	8	7	7	0	8	8	7
																																	10	7	10	7	8	6	9	9	8	9	8	7	7	10	8	8	7
																																	9	7	0	7	8	6	9	9	8	9	8	7	7	0	8	8	7
																																	6	0	0	0	0	6	0	0	0	0	0	0	0	0	0	0	0
																																	9	7	0	7	8	6	9	9	8	9	8	7	7	0	8	8	7
[truncated: 52 more columns]

## Sheet: RouDM O
D1	D2	D3	D4	D5	D6	D7	D8	D9	D10	D11	D12	D13	D14	D15	D16	D17	D18	D19	D20	D21	D22	D23	D24	D25	D26	D27	D28	D29	D30	D31	D32		Value	LowApr
9	8	8	7	8	7	10	6	5	10	10	8	10	9	10	7	4	5	7	10	5	7	9	7	6	7	8	6	9	8	7	8		9	9	8	8	7	8	7	0	6	5	0	0	8	0	9	0	7
																																	8	0	8	8	7	8	7	0	6	5	0	0	8	0	0	0	7
																																	8	0	8	8	7	8	7	0	6	5	0	0	8	0	0	0	7
																																	7	0	0	0	7	0	7	0	6	5	0	0	0	0	0	0	7
																																	8	0	8	8	7	8	7	0	6	5	0	0	8	0	0	0	7
																																	7	0	0	0	7	0	7	0	6	5	0	0	0	0	0	0	7
									Severity																								10	9	8	8	7	8	7	10	6	5	10	10	8	10	9	10	7
																																	6	0	0	0	0	0	0	0	6	5	0	0	0	0	0	0	0
																																	5	0	0	0	0	0	0	0	0	5	0	0	0	0	0	0	0
																																	10	9	8	8	7	8	7	10	6	5	10	10	8	10	9	10	7
																																	10	9	8	8	7	8	7	10	6	5	10	10	8	10	9	10	7
																																	8	0	8	8	7	8	7	0	6	5	0	0	8	0	0	0	7
																																	10	9	8	8	7	8	7	10	6	5	10	10	8	10	9	10	7
																																	9	9	8	8	7	8	7	0	6	5	0	0	8	0	9	0	7
																																	10	9	8	8	7	8	7	10	6	5	10	10	8	10	9	10	7
																																	7	0	0	0	7	0	7	0	6	5	0	0	0	0	0	0	7
																																	4	0	0	0	0	0	0	0	0	0	0	0	0	0	0	0	0
																																	5	0	0	0	0	0	0	0	0	5	0	0	0	0	0	0	0
																																	7	0	0	0	7	0	7	0	6	5	0	0	0	0	0	0	7
																																	10	9	8	8	7	8	7	10	6	5	10	10	8	10	9	10	7
																																	5	0	0	0	0	0	0	0	0	5	0	0	0	0	0	0	0
																																	7	0	0	0	7	0	7	0	6	5	0	0	0	0	0	0	7
																																	9	9	8	8	7	8	7	0	6	5	0	0	8	0	9	0	7
																																	7	0	0	0	7	0	7	0	6	5	0	0	0	0	0	0	7
																																	6	0	0	0	0	0	0	0	6	5	0	0	0	0	0	0	0
																																	7	0	0	0	7	0	7	0	6	5	0	0	0	0	0	0	7
																																	8	0	8	8	7	8	7	0	6	5	0	0	8	0	0	0	7
																																	6	0	0	0	0	0	0	0	6	5	0	0	0	0	0	0	0
																																	9	9	8	8	7	8	7	0	6	5	0	0	8	0	9	0	7
																																	8	0	8	8	7	8	7	0	6	5	0	0	8	0	0	0	7
																																	7	0	0	0	7	0	7	0	6	5	0	0	0	0	0	0	7
																																	8	0	8	8	7	8	7	0	6	5	0	0	8	0	0	0	7
D1	D2	D3	D4	D5	D6	D7	D8	D9	D10	D11	D12	D13	D14	D15	D16	D17	D18	D19	D20	D21	D22	D23	D24	D25	D26	D27	D28	D29	D30	D31	D32		Value	LowApr
10	8	8	9	9	7	8	5	9	10	10	7	6	10	8	8	7	5	8	8	10	9	10	10	4	7	10	5	9	6	8	6		10	10	8	8	9	9	7	8	5	9	10	10	7	6	10	8	8
																																	8	0	8	8	0	0	7	8	5	0	0	0	7	6	0	8	8
																																	8	0	8	8	0	0	7	8	5	0	0	0	7	6	0	8	8
																																	9	0	8	8	9	9	7	8	5	9	0	0	7	6	0	8	8
																																	9	0	8	8	9	9	7	8	5	9	0	0	7	6	0	8	8
																																	7	0	0	0	0	0	7	0	5	0	0	0	7	6	0	0	0
																																	8	0	8	8	0	0	7	8	5	0	0	0	7	6	0	8	8
																																	5	0	0	0	0	0	0	0	5	0	0	0	0	0	0	0	0
																																	9	0	8	8	9	9	7	8	5	9	0	0	7	6	0	8	8
																																	10	10	8	8	9	9	7	8	5	9	10	10	7	6	10	8	8
																																	10	10	8	8	9	9	7	8	5	9	10	10	7	6	10	8	8
									Occurrence																								7	0	0	0	0	0	7	0	5	0	0	0	7	6	0	0	0
																																	6	0	0	0	0	0	0	0	5	0	0	0	0	6	0	0	0
																																	10	10	8	8	9	9	7	8	5	9	10	10	7	6	10	8	8
																																	8	0	8	8	0	0	7	8	5	0	0	0	7	6	0	8	8
																																	8	0	8	8	0	0	7	8	5	0	0	0	7	6	0	8	8
																																	7	0	0	0	0	0	7	0	5	0	0	0	7	6	0	0	0
																																	5	0	0	0	0	0	0	0	5	0	0	0	0	0	0	0	0
																																	8	0	8	8	0	0	7	8	5	0	0	0	7	6	0	8	8
																																	8	0	8	8	0	0	7	8	5	0	0	0	7	6	0	8	8
																																	10	10	8	8	9	9	7	8	5	9	10	10	7	6	10	8	8
																																	9	0	8	8	9	9	7	8	5	9	0	0	7	6	0	8	8
																																	10	10	8	8	9	9	7	8	5	9	10	10	7	6	10	8	8
																																	10	10	8	8	9	9	7	8	5	9	10	10	7	6	10	8	8
																																	4	0	0	0	0	0	0	0	0	0	0	0	0	0	0	0	0
																																	7	0	0	0	0	0	7	0	5	0	0	0	7	6	0	0	0
																																	10	10	8	8	9	9	7	8	5	9	10	10	7	6	10	8	8
																																	5	0	0	0	0	0	0	0	5	0	0	0	0	0	0	0	0
																																	9	0	8	8	9	9	7	8	5	9	0	0	7	6	0	8	8
																																	6	0	0	0	0	0	0	0	5	0	0	0	0	6	0	0	0
																																	8	0	8	8	0	0	7	8	5	0	0	0	7	6	0	8	8
																																	6	0	0	0	0	0	0	0	5	0	0	0	0	6	0	0	0
D1	D2	D3	D4	D5	D6	D7	D8	D9	D10	D11	D12	D13	D14	D15	D16	D17	D18	D19	D20	D21	D22	D23	D24	D25	D26	D27	D28	D29	D30	D31	D32		Value	LowApr
8	9	9	6	9	5	9	7	10	8	8	7	4	8	7	9	8	4	9	8	8	8	9	8	5	5	10	8	9	8	7	5		8	8	0	0	6	0	5	0	7	0	8	8	7	4	8	7	0
																																	9	8	9	9	6	9	5	9	7	0	8	8	7	4	8	7	9
																																	9	8	9	9	6	9	5	9	7	0	8	8	7	4	8	7	9
																																	6	0	0	0	6	0	5	0	0	0	0	0	0	4	0	0	0
																																	9	8	9	9	6	9	5	9	7	0	8	8	7	4	8	7	9
																																	5	0	0	0	0	0	5	0	0	0	0	0	0	4	0	0	0
																																	9	8	9	9	6	9	5	9	7	0	8	8	7	4	8	7	9
																																	7	0	0	0	6	0	5	0	7	0	0	0	7	4	0	7	0
																																	10	8	9	9	6	9	5	9	7	10	8	8	7	4	8	7	9
																																	8	8	0	0	6	0	5	0	7	0	8	8	7	4	8	7	0
																																	8	8	0	0	6	0	5	0	7	0	8	8	7	4	8	7	0
																																	7	0	0	0	6	0	5	0	7	0	0	0	7	4	0	7	0
																																	4	0	0	0	0	0	0	0	0	0	0	0	0	4	0	0	0
																																	8	8	0	0	6	0	5	0	7	0	8	8	7	4	8	7	0
																																	7	0	0	0	6	0	5	0	7	0	0	0	7	4	0	7	0
																																	9	8	9	9	6	9	5	9	7	0	8	8	7	4	8	7	9
									Detection Difficulty																								8	8	0	0	6	0	5	0	7	0	8	8	7	4	8	7	0
																																	4	0	0	0	0	0	0	0	0	0	0	0	0	4	0	0	0
																																	9	8	9	9	6	9	5	9	7	0	8	8	7	4	8	7	9
																																	8	8	0	0	6	0	5	0	7	0	8	8	7	4	8	7	0
																																	8	8	0	0	6	0	5	0	7	0	8	8	7	4	8	7	0
																																	8	8	0	0	6	0	5	0	7	0	8	8	7	4	8	7	0
																																	9	8	9	9	6	9	5	9	7	0	8	8	7	4	8	7	9
																																	8	8	0	0	6	0	5	0	7	0	8	8	7	4	8	7	0
																																	5	0	0	0	0	0	5	0	0	0	0	0	0	4	0	0	0
																																	5	0	0	0	0	0	5	0	0	0	0	0	0	4	0	0	0
																																	10	8	9	9	6	9	5	9	7	10	8	8	7	4	8	7	9
																																	8	8	0	0	6	0	5	0	7	0	8	8	7	4	8	7	0
																																	9	8	9	9	6	9	5	9	7	0	8	8	7	4	8	7	9
																																	8	8	0	0	6	0	5	0	7	0	8	8	7	4	8	7	0
																																	7	0	0	0	6	0	5	0	7	0	0	0	7	4	0	7	0
																																	5	0	0	0	0	0	5	0	0	0	0	0	0	4	0	0	0
D1	D2	D3	D4	D5	D6	D7	D8	D9	D10	D11	D12	D13	D14	D15	D16	D17	D18	D19	D20	D21	D22	D23	D24	D25	D26	D27	D28	D29	D30	D31	D32		Value	LowApr
6	7	8	8	8	8	7	10	9	8	8	9	9	8	8	5	8	3	10	8	9	9	8	1	6	9	5	7	10	7	8	7		6	6	0	0	0	0	0	0	0	0	0	0	0	0	0	0	5
																																	7	6	7	0	0	0	0	7	0	0	0	0	0	0	0	0	5
																																	8	6	7	8	8	8	8	7	0	0	8	8	0	0	8	8	5
																																	8	6	7	8	8	8	8	7	0	0	8	8	0	0	8	8	5
																																	8	6	7	8	8	8	8	7	0	0	8	8	0	0	8	8	5
																																	8	6	7	8	8	8	8	7	0	0	8	8	0	0	8	8	5
																																	7	6	7	0	0	0	0	7	0	0	0	0	0	0	0	0	5
																																	10	6	7	8	8	8	8	7	10	9	8	8	9	9	8	8	5
																																	9	6	7	8	8	8	8	7	0	9	8	8	9	9	8	8	5
																																	8	6	7	8	8	8	8	7	0	0	8	8	0	0	8	8	5
																																	8	6	7	8	8	8	8	7	0	0	8	8	0	0	8	8	5
																																	9	6	7	8	8	8	8	7	0	9	8	8	9	9	8	8	5
									Time																								9	6	7	8	8	8	8	7	0	9	8	8	9	9	8	8	5
																																	8	6	7	8	8	8	8	7	0	0	8	8	0	0	8	8	5
																																	8	6	7	8	8	8	8	7	0	0	8	8	0	0	8	8	5
																																	5	0	0	0	0	0	0	0	0	0	0	0	0	0	0	0	5
																																	8	6	7	8	8	8	8	7	0	0	8	8	0	0	8	8	5
																																	3	0	0	0	0	0	0	0	0	0	0	0	0	0	0	0	0
																																	10	6	7	8	8	8	8	7	10	9	8	8	9	9	8	8	5
																																	8	6	7	8	8	8	8	7	0	0	8	8	0	0	8	8	5
																																	9	6	7	8	8	8	8	7	0	9	8	8	9	9	8	8	5
																																	9	6	7	8	8	8	8	7	0	9	8	8	9	9	8	8	5
																																	8	6	7	8	8	8	8	7	0	0	8	8	0	0	8	8	5
																																	1	0	0	0	0	0	0	0	0	0	0	0	0	0	0	0	0
																																	6	6	0	0	0	0	0	0	0	0	0	0	0	0	0	0	5
																																	9	6	7	8	8	8	8	7	0	9	8	8	9	9	8	8	5
																																	5	0	0	0	0	0	0	0	0	0	0	0	0	0	0	0	5
																																	7	6	7	0	0	0	0	7	0	0	0	0	0	0	0	0	5
																																	10	6	7	8	8	8	8	7	10	9	8	8	9	9	8	8	5
																																	7	6	7	0	0	0	0	7	0	0	0	0	0	0	0	0	5
																																	8	6	7	8	8	8	8	7	0	0	8	8	0	0	8	8	5
																																	7	6	7	0	0	0	0	7	0	0	0	0	0	0	0	0	5
D1	D2	D3	D4	D5	D6	D7	D8	D9	D10	D11	D12	D13	D14	D15	D16	D17	D18	D19	D20	D21	D22	D23	D24	D25	D26	D27	D28	D29	D30	D31	D32		Value	LowApr
5	5	5	8	7	8	6	9	9	4	7	8	9	7	6	6	4	6	5	6	10	9	8	1	6	8	5	5	8	10	7	3		5	5	5	5	0	0	0	0	0	0	4	0	0	0	0	0	0
																																	5	5	5	5	0	0	0	0	0	0	4	0	0	0	0	0	0
																																	5	5	5	5	0	0	0	0	0	0	4	0	0	0	0	0	0
																																	8	5	5	5	8	7	8	6	0	0	4	7	8	0	7	6	6
																																	7	5	5	5	0	7	0	6	0	0	4	7	0	0	7	6	6
																																	8	5	5	5	8	7	8	6	0	0	4	7	8	0	7	6	6
																																	6	5	5	5	0	0	0	6	0	0	4	0	0	0	0	6	6
																																	9	5	5	5	8	7	8	6	9	9	4	7	8	9	7	6	6
									Cost																								9	5	5	5	8	7	8	6	9	9	4	7	8	9	7	6	6
																																	4	0	0	0	0	0	0	0	0	0	4	0	0	0	0	0	0
																																	7	5	5	5	0	7	0	6	0	0	4	7	0	0	7	6	6
																																	8	5	5	5	8	7	8	6	0	0	4	7	8	0	7	6	6
																																	9	5	5	5	8	7	8	6	9	9	4	7	8	9	7	6	6
																																	7	5	5	5	0	7	0	6	0	0	4	7	0	0	7	6	6
																																	6	5	5	5	0	0	0	6	0	0	4	0	0	0	0	6	6
																																	6	5	5	5	0	0	0	6	0	0	4	0	0	0	0	6	6
																																	4	0	0	0	0	0	0	0	0	0	4	0	0	0	0	0	0
																																	6	5	5	5	0	0	0	6	0	0	4	0	0	0	0	6	6
																																	5	5	5	5	0	0	0	0	0	0	4	0	0	0	0	0	0
																																	6	5	5	5	0	0	0	6	0	0	4	0	0	0	0	6	6
																																	10	5	5	5	8	7	8	6	9	9	4	7	8	9	7	6	6
																																	9	5	5	5	8	7	8	6	9	9	4	7	8	9	7	6	6
																																	8	5	5	5	8	7	8	6	0	0	4	7	8	0	7	6	6
																																	1	0	0	0	0	0	0	0	0	0	0	0	0	0	0	0	0
																																	6	5	5	5	0	0	0	6	0	0	4	0	0	0	0	6	6
																																	8	5	5	5	8	7	8	6	0	0	4	7	8	0	7	6	6
																																	5	5	5	5	0	0	0	0	0	0	4	0	0	0	0	0	0
																																	5	5	5	5	0	0	0	0	0	0	4	0	0	0	0	0	0
																																	8	5	5	5	8	7	8	6	0	0	4	7	8	0	7	6	6
																																	10	5	5	5	8	7	8	6	9	9	4	7	8	9	7	6	6
																																	7	5	5	5	0	7	0	6	0	0	4	7	0	0	7	6	6
																																	3	0	0	0	0	0	0	0	0	0	0	0	0	0	0	0	0
								Occurrence
D1	D2	D3	D4	D5	D6	D7	D8	D9	D10	D11	D12	D13	D14	D15	D16	D17	D18	D19	D20	D21	D22	D23	D24	D25	D26	D27	D28	D29	D30	D31	D32		Value	LowApr
7	9	5	2	9	8	10	10	9	10	10	9	9	10	10	5	4	3	9	9	5	9	10	10	2	3	10	7	10	3	10	8		7	7	0	5	2	0	0	0	0	0	0	0	0	0	0	0	5
																																	9	7	9	5	2	9	8	0	0	9	0	0	9	9	0	0	5
																																	5	0	0	5	2	0	0	0	0	0	0	0	0	0	0	0	5
																																	2	0	0	0	2	0	0	0	0	0	0	0	0	0	0	0	0
																																	9	7	9	5	2	9	8	0	0	9	0	0	9	9	0	0	5
																																	8	7	0	5	2	0	8	0	0	0	0	0	0	0	0	0	5
																																	10	7	9	5	2	9	8	10	10	9	10	10	9	9	10	10	5
																																	10	7	9	5	2	9	8	10	10	9	10	10	9	9	10	10	5
									Data-Base Hack																								9	7	9	5	2	9	8	0	0	9	0	0	9	9	0	0	5
																																	10	7	9	5	2	9	8	10	10	9	10	10	9	9	10	10	5
																																	10	7	9	5	2	9	8	10	10	9	10	10	9	9	10	10	5
																																	9	7	9	5	2	9	8	0	0	9	0	0	9	9	0	0	5
																																	9	7	9	5	2	9	8	0	0	9	0	0	9	9	0	0	5
																																	10	7	9	5	2	9	8	10	10	9	10	10	9	9	10	10	5
																																	10	7	9	5	2	9	8	10	10	9	10	10	9	9	10	10	5
																																	5	0	0	5	2	0	0	0	0	0	0	0	0	0	0	0	5
																																	4	0	0	0	2	0	0	0	0	0	0	0	0	0	0	0	0
																																	3	0	0	0	2	0	0	0	0	0	0	0	0	0	0	0	0
																																	9	7	9	5	2	9	8	0	0	9	0	0	9	9	0	0	5
																																	9	7	9	5	2	9	8	0	0	9	0	0	9	9	0	0	5
																																	5	0	0	5	2	0	0	0	0	0	0	0	0	0	0	0	5
																																	9	7	9	5	2	9	8	0	0	9	0	0	9	9	0	0	5
																																	10	7	9	5	2	9	8	10	10	9	10	10	9	9	10	10	5
																																	10	7	9	5	2	9	8	10	10	9	10	10	9	9	10	10	5
																																	2	0	0	0	2	0	0	0	0	0	0	0	0	0	0	0	0
																																	3	0	0	0	2	0	0	0	0	0	0	0	0	0	0	0	0
																																	10	7	9	5	2	9	8	10	10	9	10	10	9	9	10	10	5
																																	7	7	0	5	2	0	0	0	0	0	0	0	0	0	0	0	5
																																	10	7	9	5	2	9	8	10	10	9	10	10	9	9	10	10	5
																																	3	0	0	0	2	0	0	0	0	0	0	0	0	0	0	0	0
																																	10	7	9	5	2	9	8	10	10	9	10	10	9	9	10	10	5
																																	8	7	0	5	2	0	8	0	0	0	0	0	0	0	0	0	5
D1	D2	D3	D4	D5	D6	D7	D8	D9	D10	D11	D12	D13	D14	D15	D16	D17	D18	D19	D20	D21	D22	D23	D24	D25	D26	D27	D28	D29	D30	D31	D32		Value	LowApr
8	10	7	2	7	9	10	7	9	10	10	10	7	10	9	9	5	2	9	7	5	9	9	8	3	5	7	8	8	7	7	9		8	8	0	7	2	7	0	0	7	0	0	0	0	7	0	0	0
																																	10	8	10	7	2	7	9	10	7	9	10	10	10	7	10	9	9
																																	7	0	0	7	2	7	0	0	7	0	0	0	0	7	0	0	0
																																	2	0	0	0	2	0	0	0	0	0	0	0	0	0	0	0	0
																																	7	0	0	7	2	7	0	0	7	0	0	0	0	7	0	0	0
																																	9	8	0	7	2	7	9	0	7	9	0	0	0	7	0	9	9
																																	10	8	10	7	2	7	9	10	7	9	10	10	10	7	10	9	9
																																	7	0	0	7	2	7	0	0	7	0	0	0	0	7	0	0	0
									Server Failure																								9	8	0	7	2	7	9	0	7	9	0	0	0	7	0	9	9
																																	10	8	10	7	2	7	9	10	7	9	10	10	10	7	10	9	9
																																	10	8	10	7	2	7	9	10	7	9	10	10	10	7	10	9	9
																																	10	8	10	7	2	7	9	10	7	9	10	10	10	7	10	9	9
																																	7	0	0	7	2	7	0	0	7	0	0	0	0	7	0	0	0
																																	10	8	10	7	2	7	9	10	7	9	10	10	10	7	10	9	9
																																	9	8	0	7	2	7	9	0	7	9	0	0	0	7	0	9	9
																																	9	8	0	7	2	7	9	0	7	9	0	0	0	7	0	9	9
																																	5	0	0	0	2	0	0	0	0	0	0	0	0	0	0	0	0
																																	2	0	0	0	2	0	0	0	0	0	0	0	0	0	0	0	0
																																	9	8	0	7	2	7	9	0	7	9	0	0	0	7	0	9	9
																																	7	0	0	7	2	7	0	0	7	0	0	0	0	7	0	0	0
																																	5	0	0	0	2	0	0	0	0	0	0	0	0	0	0	0	0
																																	9	8	0	7	2	7	9	0	7	9	0	0	0	7	0	9	9
																																	9	8	0	7	2	7	9	0	7	9	0	0	0	7	0	9	9
																																	8	8	0	7	2	7	0	0	7	0	0	0	0	7	0	0	0
																																	3	0	0	0	2	0	0	0	0	0	0	0	0	0	0	0	0
																																	5	0	0	0	2	0	0	0	0	0	0	0	0	0	0	0	0
																																	7	0	0	7	2	7	0	0	7	0	0	0	0	7	0	0	0
																																	8	8	0	7	2	7	0	0	7	0	0	0	0	7	0	0	0
																																	8	8	0	7	2	7	0	0	7	0	0	0	0	7	0	0	0
																																	7	0	0	7	2	7	0	0	7	0	0	0	0	7	0	0	0
																																	7	0	0	7	2	7	0	0	7	0	0	0	0	7	0	0	0
																																	9	8	0	7	2	7	9	0	7	9	0	0	0	7	0	9	9
D1	D2	D3	D4	D5	D6	D7	D8	D9	D10	D11	D12	D13	D14	D15	D16	D17	D18	D19	D20	D21	D22	D23	D24	D25	D26	D27	D28	D29	D30	D31	D32		Value	LowApr
5	7	3	1	6	9	8	8	8	10	7	7	7	9	7	9	8	5	10	9	3	7	8	10	2	2	6	3	8	5	8	10		5	5	0	3	1	0	0	0	0	0	0	0	0	0	0	0	0
																																	7	5	7	3	1	6	0	0	0	0	0	7	7	7	0	7	0
																																	3	0	0	3	1	0	0	0	0	0	0	0	0	0	0	0	0
																																	1	0	0	0	1	0	0	0	0	0	0	0	0	0	0	0	0
																																	6	5	0	3	1	6	0	0	0	0	0	0	0	0	0	0	0
																																	9	5	7	3	1	6	9	8	8	8	0	7	7	7	9	7	9
																																	8	5	7	3	1	6	0	8	8	8	0	7	7	7	0	7	0
																																	8	5	7	3	1	6	0	8	8	8	0	7	7	7	0	7	0
									Virus Effect																								8	5	7	3	1	6	0	8	8	8	0	7	7	7	0	7	0
																																	10	5	7	3	1	6	9	8	8	8	10	7	7	7	9	7	9
																																	7	5	7	3	1	6	0	0	0	0	0	7	7	7	0	7	0
																																	7	5	7	3	1	6	0	0	0	0	0	7	7	7	0	7	0
																																	7	5	7	3	1	6	0	0	0	0	0	7	7	7	0	7	0
																																	9	5	7	3	1	6	9	8	8	8	0	7	7	7	9	7	9
																																	7	5	7	3	1	6	0	0	0	0	0	7	7	7	0	7	0
																																	9	5	7	3	1	6	9	8	8	8	0	7	7	7	9	7	9
																																	8	5	7	3	1	6	0	8	8	8	0	7	7	7	0	7	0
																																	5	5	0	3	1	0	0	0	0	0	0	0	0	0	0	0	0
																																	10	5	7	3	1	6	9	8	8	8	10	7	7	7	9	7	9
																																	9	5	7	3	1	6	9	8	8	8	0	7	7	7	9	7	9
																																	3	0	0	3	1	0	0	0	0	0	0	0	0	0	0	0	0
																																	7	5	7	3	1	6	0	0	0	0	0	7	7	7	0	7	0
																																	8	5	7	3	1	6	0	8	8	8	0	7	7	7	0	7	0
																																	10	5	7	3	1	6	9	8	8	8	10	7	7	7	9	7	9
																																	2	0	0	0	1	0	0	0	0	0	0	0	0	0	0	0	0
																																	2	0	0	0	1	0	0	0	0	0	0	0	0	0	0	0	0
																																	6	5	0	3	1	6	0	0	0	0	0	0	0	0	0	0	0
																																	3	0	0	3	1	0	0	0	0	0	0	0	0	0	0	0	0
																																	8	5	7	3	1	6	0	8	8	8	0	7	7	7	0	7	0
																																	5	5	0	3	1	0	0	0	0	0	0	0	0	0	0	0	0
																																	8	5	7	3	1	6	0	8	8	8	0	7	7	7	0	7	0
																																	10	5	7	3	1	6	9	8	8	8	10	7	7	7	9	7	9
D1	D2	D3	D4	D5	D6	D7	D8	D9	D10	D11	D12	D13	D14	D15	D16	D17	D18	D19	D20	D21	D22	D23	D24	D25	D26	D27	D28	D29	D30	D31	D32		Value	LowApr
4	7	5	5	5	7	6	6	2	8	7	7	10	6	8	9	6	6	9	9	5	7	10	8	2	2	7	4	8	3	8	5		4	4	0	0	0	0	0	0	0	2	0	0	0	0	0	0	0
																																	7	4	7	5	5	5	7	6	6	2	0	7	7	0	6	0	0
																																	5	4	0	5	5	5	0	0	0	2	0	0	0	0	0	0	0
																																	5	4	0	5	5	5	0	0	0	2	0	0	0	0	0	0	0
																																	5	4	0	5	5	5	0	0	0	2	0	0	0	0	0	0	0
																																	7	4	7	5	5	5	7	6	6	2	0	7	7	0	6	0	0
																																	6	4	0	5	5	5	0	6	6	2	0	0	0	0	6	0	0
																																	6	4	0	5	5	5	0	6	6	2	0	0	0	0	6	0	0
									Cipher to Plain Text Malfunction																								2	0	0	0	0	0	0	0	0	2	0	0	0	0	0	0	0
																																	8	4	7	5	5	5	7	6	6	2	8	7	7	0	6	8	0
																																	7	4	7	5	5	5	7	6	6	2	0	7	7	0	6	0	0
																																	7	4	7	5	5	5	7	6	6	2	0	7	7	0	6	0	0
																																	10	4	7	5	5	5	7	6	6	2	8	7	7	10	6	8	9
																																	6	4	0	5	5	5	0	6	6	2	0	0	0	0	6	0	0
																																	8	4	7	5	5	5	7	6	6	2	8	7	7	0	6	8	0
																																	9	4	7	5	5	5	7	6	6	2	8	7	7	0	6	8	9
																																	6	4	0	5	5	5	0	6	6	2	0	0	0	0	6	0	0
																																	6	4	0	5	5	5	0	6	6	2	0	0	0	0	6	0	0
																																	9	4	7	5	5	5	7	6	6	2	8	7	7	0	6	8	9
																																	9	4	7	5	5	5	7	6	6	2	8	7	7	0	6	8	9
																																	5	4	0	5	5	5	0	0	0	2	0	0	0	0	0	0	0
																																	7	4	7	5	5	5	7	6	6	2	0	7	7	0	6	0	0
																																	10	4	7	5	5	5	7	6	6	2	8	7	7	10	6	8	9
																																	8	4	7	5	5	5	7	6	6	2	8	7	7	0	6	8	0
																																	2	0	0	0	0	0	0	0	0	2	0	0	0	0	0	0	0
																																	2	0	0	0	0	0	0	0	0	2	0	0	0	0	0	0	0
																																	7	4	7	5	5	5	7	6	6	2	0	7	7	0	6	0	0
																																	4	4	0	0	0	0	0	0	0	2	0	0	0	0	0	0	0
																																	8	4	7	5	5	5	7	6	6	2	8	7	7	0	6	8	0
																																	3	0	0	0	0	0	0	0	0	2	0	0	0	0	0	0	0
																																	8	4	7	5	5	5	7	6	6	2	8	7	7	0	6	8	0
																																	5	4	0	5	5	5	0	0	0	2	0	0	0	0	0	0	0
D1	D2	D3	D4	D5	D6	D7	D8	D9	D10	D11	D12	D13	D14	D15	D16	D17	D18	D19	D20	D21	D22	D23	D24	D25	D26	D27	D28	D29	D30	D31	D32		Value	LowApr
4	7	2	6	5	7	6	5	1	8	7	3	9	6	4	9	9	6	8	10	5	8	9	7	8	4	8	3	5	6	8	7		4	4	0	2	0	0	0	0	0	1	0	0	3	0	0	4	0
																																	7	4	7	2	6	5	7	6	5	1	0	7	3	0	6	4	0
																																	2	0	0	2	0	0	0	0	0	1	0	0	0	0	0	0	0
																																	6	4	0	2	6	5	0	6	5	1	0	0	3	0	6	4	0
																																	5	4	0	2	0	5	0	0	5	1	0	0	3	0	0	4	0
																																	7	4	7	2	6	5	7	6	5	1	0	7	3	0	6	4	0
																																	6	4	0	2	6	5	0	6	5	1	0	0	3	0	6	4	0
																																	5	4	0	2	0	5	0	0	5	1	0	0	3	0	0	4	0
									Character Misspelled																								1	0	0	0	0	0	0	0	0	1	0	0	0	0	0	0	0
																																	8	4	7	2	6	5	7	6	5	1	8	7	3	0	6	4	0
																																	7	4	7	2	6	5	7	6	5	1	0	7	3	0	6	4	0
																																	3	0	0	2	0	0	0	0	0	1	0	0	3	0	0	0	0
																																	9	4	7	2	6	5	7	6	5	1	8	7	3	9	6	4	9
																																	6	4	0	2	6	5	0	6	5	1	0	0	3	0	6	4	0
																																	4	4	0	2	0	0	0	0	0	1	0	0	3	0	0	4	0
																																	9	4	7	2	6	5	7	6	5	1	8	7	3	9	6	4	9
																																	9	4	7	2	6	5	7	6	5	1	8	7	3	9	6	4	9
																																	6	4	0	2	6	5	0	6	5	1	0	0	3	0	6	4	0
																																	8	4	7	2	6	5	7	6	5	1	8	7	3	0	6	4	0
																																	10	4	7	2	6	5	7	6	5	1	8	7	3	9	6	4	9
																																	5	4	0	2	0	5	0	0	5	1	0	0	3	0	0	4	0
																																	8	4	7	2	6	5	7	6	5	1	8	7	3	0	6	4	0
																																	9	4	7	2	6	5	7	6	5	1	8	7	3	9	6	4	9
																																	7	4	7	2	6	5	7	6	5	1	0	7	3	0	6	4	0
																																	8	4	7	2	6	5	7	6	5	1	8	7	3	0	6	4	0
																																	4	4	0	2	0	0	0	0	0	1	0	0	3	0	0	4	0
																																	8	4	7	2	6	5	7	6	5	1	8	7	3	0	6	4	0
																																	3	0	0	2	0	0	0	0	0	1	0	0	3	0	0	0	0
																																	5	4	0	2	0	5	0	0	5	1	0	0	3	0	0	4	0
																																	6	4	0	2	6	5	0	6	5	1	0	0	3	0	6	4	0
																																	8	4	7	2	6	5	7	6	5	1	8	7	3	0	6	4	0
																																	7	4	7	2	6	5	7	6	5	1	0	7	3	0	6	4	0
D1	D2	D3	D4	D5	D6	D7	D8	D9	D10	D11	D12	D13	D14	D15	D16	D17	D18	D19	D20	D21	D22	D23	D24	D25	D26	D27	D28	D29	D30	D31	D32		Value	LowApr
3	8	3	4	6	7	5	7	1	7	8	7	8	5	6	8	4	5	6	8	8	9	10	8	2	3	8	3	10	2	7	6		3	3	0	3	0	0	0	0	0	1	0	0	0	0	0	0	0
																																	8	3	8	3	4	6	7	5	7	1	7	8	7	8	5	6	8
																																	3	3	0	3	0	0	0	0	0	1	0	0	0	0	0	0	0
																																	4	3	0	3	4	0	0	0	0	1	0	0	0	0	0	0	0
																																	6	3	0	3	4	6	0	5	0	1	0	0	0	0	5	6	0
																																	7	3	0	3	4	6	7	5	7	1	7	0	7	0	5	6	0
																																	5	3	0	3	4	0	0	5	0	1	0	0	0	0	5	0	0
																																	7	3	0	3	4	6	7	5	7	1	7	0	7	0	5	6	0
									Wrong Message Transcription																								1	0	0	0	0	0	0	0	0	1	0	0	0	0	0	0	0
																																	7	3	0	3	4	6	7	5	7	1	7	0	7	0	5	6	0
																																	8	3	8	3	4	6	7	5	7	1	7	8	7	8	5	6	8
																																	7	3	0	3	4	6	7	5	7	1	7	0	7	0	5	6	0
																																	8	3	8	3	4	6	7	5	7	1	7	8	7	8	5	6	8
																																	5	3	0	3	4	0	0	5	0	1	0	0	0	0	5	0	0
																																	6	3	0	3	4	6	0	5	0	1	0	0	0	0	5	6	0
																																	8	3	8	3	4	6	7	5	7	1	7	8	7	8	5	6	8
																																	4	3	0	3	4	0	0	0	0	1	0	0	0	0	0	0	0
																																	5	3	0	3	4	0	0	5	0	1	0	0	0	0	5	0	0
																																	6	3	0	3	4	6	0	5	0	1	0	0	0	0	5	6	0
																																	8	3	8	3	4	6	7	5	7	1	7	8	7	8	5	6	8
																																	8	3	8	3	4	6	7	5	7	1	7	8	7	8	5	6	8
																																	9	3	8	3	4	6	7	5	7	1	7	8	7	8	5	6	8
																																	10	3	8	3	4	6	7	5	7	1	7	8	7	8	5	6	8
																																	8	3	8	3	4	6	7	5	7	1	7	8	7	8	5	6	8
																																	2	0	0	0	0	0	0	0	0	1	0	0	0	0	0	0	0
																																	3	3	0	3	0	0	0	0	0	1	0	0	0	0	0	0	0
																																	8	3	8	3	4	6	7	5	7	1	7	8	7	8	5	6	8
																																	3	3	0	3	0	0	0	0	0	1	0	0	0	0	0	0	0
																																	10	3	8	3	4	6	7	5	7	1	7	8	7	8	5	6	8
																																	2	0	0	0	0	0	0	0	0	1	0	0	0	0	0	0	0
																																	7	3	0	3	4	6	7	5	7	1	7	0	7	0	5	6	0
																																	6	3	0	3	4	6	0	5	0	1	0	0	0	0	5	6	0
D1	D2	D3	D4	D5	D6	D7	D8	D9	D10	D11	D12	D13	D14	D15	D16	D17	D18	D19	D20	D21	D22	D23	D24	D25	D26	D27	D28	D29	D30	D31	D32		Value	LowApr
3	5	1	1	7	7	7	9	1	8	7	4	10	7	7	8	10	7	8	9	4	7	9	9	3	8	5	5	6	9	7	3		3	3	0	1	1	0	0	0	0	1	0	0	0	0	0	0	0
																																	5	3	5	1	1	0	0	0	0	1	0	0	4	0	0	0	0
																																	1	0	0	1	1	0	0	0	0	1	0	0	0	0	0	0	0
																																	1	0	0	1	1	0	0	0	0	1	0	0	0	0	0	0	0
																																	7	3	5	1	1	7	7	7	0	1	0	7	4	0	7	7	0
																																	7	3	5	1	1	7	7	7	0	1	0	7	4	0	7	7	0
																																	7	3	5	1	1	7	7	7	0	1	0	7	4	0	7	7	0
																																	9	3	5	1	1	7	7	7	9	1	8	7	4	0	7	7	8
									Peripheral Error																								1	0	0	1	1	0	0	0	0	1	0	0	0	0	0	0	0
																																	8	3	5	1	1	7	7	7	0	1	8	7	4	0	7	7	8
																																	7	3	5	1	1	7	7	7	0	1	0	7	4	0	7	7	0
																																	4	3	0	1	1	0	0	0	0	1	0	0	4	0	0	0	0
																																	10	3	5	1	1	7	7	7	9	1	8	7	4	10	7	7	8
																																	7	3	5	1	1	7	7	7	0	1	0	7	4	0	7	7	0
																																	7	3	5	1	1	7	7	7	0	1	0	7	4	0	7	7	0
																																	8	3	5	1	1	7	7	7	0	1	8	7	4	0	7	7	8
																																	10	3	5	1	1	7	7	7	9	1	8	7	4	10	7	7	8
																																	7	3	5	1	1	7	7	7	0	1	0	7	4	0	7	7	0
																																	8	3	5	1	1	7	7	7	0	1	8	7	4	0	7	7	8
																																	9	3	5	1	1	7	7	7	9	1	8	7	4	0	7	7	8
																																	4	3	0	1	1	0	0	0	0	1	0	0	4	0	0	0	0
																																	7	3	5	1	1	7	7	7	0	1	0	7	4	0	7	7	0
																																	9	3	5	1	1	7	7	7	9	1	8	7	4	0	7	7	8
																																	9	3	5	1	1	7	7	7	9	1	8	7	4	0	7	7	8
																																	3	3	0	1	1	0	0	0	0	1	0	0	0	0	0	0	0
																																	8	3	5	1	1	7	7	7	0	1	8	7	4	0	7	7	8
																																	5	3	5	1	1	0	0	0	0	1	0	0	4	0	0	0	0
																																	5	3	5	1	1	0	0	0	0	1	0	0	4	0	0	0	0
																																	6	3	5	1	1	0	0	0	0	1	0	0	4	0	0	0	0
																																	9	3	5	1	1	7	7	7	9	1	8	7	4	0	7	7	8
																																	7	3	5	1	1	7	7	7	0	1	0	7	4	0	7	7	0
																																	3	3	0	1	1	0	0	0	0	1	0	0	0	0	0	0	0
D1	D2	D3	D4	D5	D6	D7	D8	D9	D10	D11	D12	D13	D14	D15	D16	D17	D18	D19	D20	D21	D22	D23	D24	D25	D26	D27	D28	D29	D30	D31	D32		Value	LowApr
7	9	7	2	7	7	7	8	1	10	8	5	10	6	8	9	10	7	9	10	5	8	9	1	2	9	9	7	8	8	9	4		7	7	0	7	2	7	7	7	0	1	0	0	5	0	6	0	0
																																	9	7	9	7	2	7	7	7	8	1	0	8	5	0	6	8	9
																																	7	7	0	7	2	7	7	7	0	1	0	0	5	0	6	0	0
																																	2	0	0	0	2	0	0	0	0	1	0	0	0	0	0	0	0
																																	7	7	0	7	2	7	7	7	0	1	0	0	5	0	6	0	0
																																	7	7	0	7	2	7	7	7	0	1	0	0	5	0	6	0	0
																																	7	7	0	7	2	7	7	7	0	1	0	0	5	0	6	0	0
																																	8	7	0	7	2	7	7	7	8	1	0	8	5	0	6	8	0
									Broadcast Data Missing (Up/Down) link Failure																								1	0	0	0	0	0	0	0	0	1	0	0	0	0	0	0	0
																																	10	7	9	7	2	7	7	7	8	1	10	8	5	10	6	8	9
																																	8	7	0	7	2	7	7	7	8	1	0	8	5	0	6	8	0
																																	5	0	0	0	2	0	0	0	0	1	0	0	5	0	0	0	0
																																	10	7	9	7	2	7	7	7	8	1	10	8	5	10	6	8	9
																																	6	0	0	0	2	0	0	0	0	1	0	0	5	0	6	0	0
																																	8	7	0	7	2	7	7	7	8	1	0	8	5	0	6	8	0
																																	9	7	9	7	2	7	7	7	8	1	0	8	5	0	6	8	9
																																	10	7	9	7	2	7	7	7	8	1	10	8	5	10	6	8	9
																																	7	7	0	7	2	7	7	7	0	1	0	0	5	0	6	0	0
																																	9	7	9	7	2	7	7	7	8	1	0	8	5	0	6	8	9
																																	10	7	9	7	2	7	7	7	8	1	10	8	5	10	6	8	9
																																	5	0	0	0	2	0	0	0	0	1	0	0	5	0	0	0	0
																																	8	7	0	7	2	7	7	7	8	1	0	8	5	0	6	8	0
																																	9	7	9	7	2	7	7	7	8	1	0	8	5	0	6	8	9
																																	1	0	0	0	0	0	0	0	0	1	0	0	0	0	0	0	0
																																	2	0	0	0	2	0	0	0	0	1	0	0	0	0	0	0	0
																																	9	7	9	7	2	7	7	7	8	1	0	8	5	0	6	8	9
																																	9	7	9	7	2	7	7	7	8	1	0	8	5	0	6	8	9
																																	7	7	0	7	2	7	7	7	0	1	0	0	5	0	6	0	0
																																	8	7	0	7	2	7	7	7	8	1	0	8	5	0	6	8	0
																																	8	7	0	7	2	7	7	7	8	1	0	8	5	0	6	8	0
																																	9	7	9	7	2	7	7	7	8	1	0	8	5	0	6	8	9
																																	4	0	0	0	2	0	0	0	0	1	0	0	0	0	0	0	0
D1	D2	D3	D4	D5	D6	D7	D8	D9	D10	D11	D12	D13	D14	D15	D16	D17	D18	D19	D20	D21	D22	D23	D24	D25	D26	D27	D28	D29	D30	D31	D32		Value	LowApr
8	10	5	3	9	9	10	9	9	10	10	10	10	9	8	7	8	4	10	10	6	9	10	9	3	6	10	2	10	6	10	9		8	8	0	5	3	0	0	0	0	0	0	0	0	0	0	8	7
																																	10	8	10	5	3	9	9	10	9	9	10	10	10	10	9	8	7
																																	5	0	0	5	3	0	0	0	0	0	0	0	0	0	0	0	0
																																	3	0	0	0	3	0	0	0	0	0	0	0	0	0	0	0	0
																																	9	8	0	5	3	9	9	0	9	9	0	0	0	0	9	8	7
																																	9	8	0	5	3	9	9	0	9	9	0	0	0	0	9	8	7
																																	10	8	10	5	3	9	9	10	9	9	10	10	10	10	9	8	7
																																	9	8	0	5	3	9	9	0	9	9	0	0	0	0	9	8	7
									Cyber Attack																								9	8	0	5	3	9	9	0	9	9	0	0	0	0	9	8	7
																																	10	8	10	5	3	9	9	10	9	9	10	10	10	10	9	8	7
																																	10	8	10	5	3	9	9	10	9	9	10	10	10	10	9	8	7
																																	10	8	10	5	3	9	9	10	9	9	10	10	10	10	9	8	7
																																	10	8	10	5	3	9	9	10	9	9	10	10	10	10	9	8	7
																																	9	8	0	5	3	9	9	0	9	9	0	0	0	0	9	8	7
																																	8	8	0	5	3	0	0	0	0	0	0	0	0	0	0	8	7
																																	7	0	0	5	3	0	0	0	0	0	0	0	0	0	0	0	7
																																	8	8	0	5	3	0	0	0	0	0	0	0	0	0	0	8	7
																																	4	0	0	0	3	0	0	0	0	0	0	0	0	0	0	0	0
																																	10	8	10	5	3	9	9	10	9	9	10	10	10	10	9	8	7
																																	10	8	10	5	3	9	9	10	9	9	10	10	10	10	9	8	7
																																	6	0	0	5	3	0	0	0	0	0	0	0	0	0	0	0	0
																																	9	8	0	5	3	9	9	0	9	9	0	0	0	0	9	8	7
																																	10	8	10	5	3	9	9	10	9	9	10	10	10	10	9	8	7
																																	9	8	0	5	3	9	9	0	9	9	0	0	0	0	9	8	7
																																	3	0	0	0	3	0	0	0	0	0	0	0	0	0	0	0	0
																																	6	0	0	5	3	0	0	0	0	0	0	0	0	0	0	0	0
																																	10	8	10	5	3	9	9	10	9	9	10	10	10	10	9	8	7
																																	2	0	0	0	0	0	0	0	0	0	0	0	0	0	0	0	0
																																	10	8	10	5	3	9	9	10	9	9	10	10	10	10	9	8	7
																																	6	0	0	5	3	0	0	0	0	0	0	0	0	0	0	0	0
																																	10	8	10	5	3	9	9	10	9	9	10	10	10	10	9	8	7
																																	9	8	0	5	3	9	9	0	9	9	0	0	0	0	9	8	7
D1	D2	D3	D4	D5	D6	D7	D8	D9	D10	D11	D12	D13	D14	D15	D16	D17	D18	D19	D20	D21	D22	D23	D24	D25	D26	D27	D28	D29	D30	D31	D32		Value	LowApr
5	7	3	2	6	7	10	9	5	9	10	6	10	8	5	7	5	2	10	10	6	8	9	8	3	2	7	5	8	7	8	8		5	5	0	3	2	0	0	0	0	5	0	0	0	0	0	5	0
																																	7	5	7	3	2	6	7	0	0	5	0	0	6	0	0	5	7
																																	3	0	0	3	2	0	0	0	0	0	0	0	0	0	0	0	0
																																	2	0	0	0	2	0	0	0	0	0	0	0	0	0	0	0	0
																																	6	5	0	3	2	6	0	0	0	5	0	0	6	0	0	5	0
																																	7	5	7	3	2	6	7	0	0	5	0	0	6	0	0	5	7
																																	10	5	7	3	2	6	7	10	9	5	9	10	6	10	8	5	7
																																	9	5	7	3	2	6	7	0	9	5	9	0	6	0	8	5	7
									Third Party Intervention																								5	5	0	3	2	0	0	0	0	5	0	0	0	0	0	5	0
																																	9	5	7	3	2	6	7	0	9	5	9	0	6	0	8	5	7
																																	10	5	7	3	2	6	7	10	9	5	9	10	6	10	8	5	7
																																	6	5	0	3	2	6	0	0	0	5	0	0	6	0	0	5	0
																																	10	5	7	3	2	6	7	10	9	5	9	10	6	10	8	5	7
																																	8	5	7	3	2	6	7	0	0	5	0	0	6	0	8	5	7
																																	5	5	0	3	2	0	0	0	0	5	0	0	0	0	0	5	0
																																	7	5	7	3	2	6	7	0	0	5	0	0	6	0	0	5	7
																																	5	5	0	3	2	0	0	0	0	5	0	0	0	0	0	5	0
																																	2	0	0	0	2	0	0	0	0	0	0	0	0	0	0	0	0
																																	10	5	7	3	2	6	7	10	9	5	9	10	6	10	8	5	7
																																	10	5	7	3	2	6	7	10	9	5	9	10	6	10	8	5	7
																																	6	5	0	3	2	6	0	0	0	5	0	0	6	0	0	5	0
																																	8	5	7	3	2	6	7	0	0	5	0	0	6	0	8	5	7
																																	9	5	7	3	2	6	7	0	9	5	9	0	6	0	8	5	7
																																	8	5	7	3	2	6	7	0	0	5	0	0	6	0	8	5	7
																																	3	0	0	3	2	0	0	0	0	0	0	0	0	0	0	0	0
																																	2	0	0	0	2	0	0	0	0	0	0	0	0	0	0	0	0
																																	7	5	7	3	2	6	7	0	0	5	0	0	6	0	0	5	7
																																	5	5	0	3	2	0	0	0	0	5	0	0	0	0	0	5	0
																																	8	5	7	3	2	6	7	0	0	5	0	0	6	0	8	5	7
																																	7	5	7	3	2	6	7	0	0	5	0	0	6	0	0	5	7
																																	8	5	7	3	2	6	7	0	0	5	0	0	6	0	8	5	7
																																	8	5	7	3	2	6	7	0	0	5	0	0	6	0	8	5	7
D1	D2	D3	D4	D5	D6	D7	D8	D9	D10	D11	D12	D13	D14	D15	D16	D17	D18	D19	D20	D21	D22	D23	D24	D25	D26	D27	D28	D29	D30	D31	D32		Value	LowApr
7	9	7	3	7	7	9	7	9	8	7	7	9	8	9	9	10	2	10	10	5	8	9	9	5	5	6	7	10	9	7	10		7	7	0	7	3	7	7	0	7	0	0	7	7	0	0	0	0
																																	9	7	9	7	3	7	7	9	7	9	8	7	7	9	8	9	9
																																	7	7	0	7	3	7	7	0	7	0	0	7	7	0	0	0	0
																																	3	0	0	0	3	0	0	0	0	0	0	0	0	0	0	0	0
																																	7	7	0	7	3	7	7	0	7	0	0	7	7	0	0	0	0
																																	7	7	0	7	3	7	7	0	7	0	0	7	7	0	0	0	0
																																	9	7	9	7	3	7	7	9	7	9	8	7	7	9	8	9	9
																																	7	7	0	7	3	7	7	0	7	0	0	7	7	0	0	0	0
									Network Interruption																								9	7	9	7	3	7	7	9	7	9	8	7	7	9	8	9	9
																																	8	7	0	7	3	7	7	0	7	0	8	7	7	0	8	0	0
																																	7	7	0	7	3	7	7	0	7	0	0	7	7	0	0	0	0
																																	7	7	0	7	3	7	7	0	7	0	0	7	7	0	0	0	0
																																	9	7	9	7	3	7	7	9	7	9	8	7	7	9	8	9	9
																																	8	7	0	7	3	7	7	0	7	0	8	7	7	0	8	0	0
																																	9	7	9	7	3	7	7	9	7	9	8	7	7	9	8	9	9
																																	9	7	9	7	3	7	7	9	7	9	8	7	7	9	8	9	9
																																	10	7	9	7	3	7	7	9	7	9	8	7	7	9	8	9	9
																																	2	0	0	0	0	0	0	0	0	0	0	0	0	0	0	0	0
																																	10	7	9	7	3	7	7	9	7	9	8	7	7	9	8	9	9
																																	10	7	9	7	3	7	7	9	7	9	8	7	7	9	8	9	9
																																	5	0	0	0	3	0	0	0	0	0	0	0	0	0	0	0	0
																																	8	7	0	7	3	7	7	0	7	0	8	7	7	0	8	0	0
																																	9	7	9	7	3	7	7	9	7	9	8	7	7	9	8	9	9
																																	9	7	9	7	3	7	7	9	7	9	8	7	7	9	8	9	9
																																	5	0	0	0	3	0	0	0	0	0	0	0	0	0	0	0	0
																																	5	0	0	0	3	0	0	0	0	0	0	0	0	0	0	0	0
																																	6	0	0	0	3	0	0	0	0	0	0	0	0	0	0	0	0
																																	7	7	0	7	3	7	7	0	7	0	0	7	7	0	0	0	0
																																	10	7	9	7	3	7	7	9	7	9	8	7	7	9	8	9	9
																																	9	7	9	7	3	7	7	9	7	9	8	7	7	9	8	9	9
																																	7	7	0	7	3	7	7	0	7	0	0	7	7	0	0	0	0
																																	10	7	9	7	3	7	7	9	7	9	8	7	7	9	8	9	9
[truncated: 52 more columns]

## Sheet: RouDM D
D1	D2	D3	D4	D5	D6	D7	D8	D9	D10	D11	D12	D13	D14	D15	D16	D17	D18	D19	D20	D21	D22	D23	D24	D25	D26	D27	D28	D29	D30	D31	D32		Value	LowApr
9	8	8	7	8	7	10	6	5	10	10	8	10	9	10	7	4	5	7	10	5	7	9	7	6	7	8	6	9	8	7	8		9	9	8	8	7	8	7	0	6	5	0	0	8	0	9	0	7
																																	8	0	8	8	7	8	7	0	6	5	0	0	8	0	0	0	7
																																	8	0	8	8	7	8	7	0	6	5	0	0	8	0	0	0	7
																																	7	0	0	0	7	0	7	0	6	5	0	0	0	0	0	0	7
																																	8	0	8	8	7	8	7	0	6	5	0	0	8	0	0	0	7
																																	7	0	0	0	7	0	7	0	6	5	0	0	0	0	0	0	7
									Severity																								10	9	8	8	7	8	7	10	6	5	10	10	8	10	9	10	7
																																	6	0	0	0	0	0	0	0	6	5	0	0	0	0	0	0	0
																																	5	0	0	0	0	0	0	0	0	5	0	0	0	0	0	0	0
																																	10	9	8	8	7	8	7	10	6	5	10	10	8	10	9	10	7
																																	10	9	8	8	7	8	7	10	6	5	10	10	8	10	9	10	7
																																	8	0	8	8	7	8	7	0	6	5	0	0	8	0	0	0	7
																																	10	9	8	8	7	8	7	10	6	5	10	10	8	10	9	10	7
																																	9	9	8	8	7	8	7	0	6	5	0	0	8	0	9	0	7
																																	10	9	8	8	7	8	7	10	6	5	10	10	8	10	9	10	7
																																	7	0	0	0	7	0	7	0	6	5	0	0	0	0	0	0	7
																																	4	0	0	0	0	0	0	0	0	0	0	0	0	0	0	0	0
																																	5	0	0	0	0	0	0	0	0	5	0	0	0	0	0	0	0
																																	7	0	0	0	7	0	7	0	6	5	0	0	0	0	0	0	7
																																	10	9	8	8	7	8	7	10	6	5	10	10	8	10	9	10	7
																																	5	0	0	0	0	0	0	0	0	5	0	0	0	0	0	0	0
																																	7	0	0	0	7	0	7	0	6	5	0	0	0	0	0	0	7
																																	9	9	8	8	7	8	7	0	6	5	0	0	8	0	9	0	7
																																	7	0	0	0	7	0	7	0	6	5	0	0	0	0	0	0	7
																																	6	0	0	0	0	0	0	0	6	5	0	0	0	0	0	0	0
																																	7	0	0	0	7	0	7	0	6	5	0	0	0	0	0	0	7
																																	8	0	8	8	7	8	7	0	6	5	0	0	8	0	0	0	7
																																	6	0	0	0	0	0	0	0	6	5	0	0	0	0	0	0	0
																																	9	9	8	8	7	8	7	0	6	5	0	0	8	0	9	0	7
																																	8	0	8	8	7	8	7	0	6	5	0	0	8	0	0	0	7
																																	7	0	0	0	7	0	7	0	6	5	0	0	0	0	0	0	7
																																	8	0	8	8	7	8	7	0	6	5	0	0	8	0	0	0	7
D1	D2	D3	D4	D5	D6	D7	D8	D9	D10	D11	D12	D13	D14	D15	D16	D17	D18	D19	D20	D21	D22	D23	D24	D25	D26	D27	D28	D29	D30	D31	D32		Value	LowApr
10	8	8	9	9	7	8	5	9	10	10	7	6	10	8	8	7	5	8	8	10	9	10	10	4	7	10	5	9	6	8	6		10	10	8	8	9	9	7	8	5	9	10	10	7	6	10	8	8
																																	8	0	8	8	0	0	7	8	5	0	0	0	7	6	0	8	8
																																	8	0	8	8	0	0	7	8	5	0	0	0	7	6	0	8	8
																																	9	0	8	8	9	9	7	8	5	9	0	0	7	6	0	8	8
																																	9	0	8	8	9	9	7	8	5	9	0	0	7	6	0	8	8
																																	7	0	0	0	0	0	7	0	5	0	0	0	7	6	0	0	0
																																	8	0	8	8	0	0	7	8	5	0	0	0	7	6	0	8	8
																																	5	0	0	0	0	0	0	0	5	0	0	0	0	0	0	0	0
																																	9	0	8	8	9	9	7	8	5	9	0	0	7	6	0	8	8
																																	10	10	8	8	9	9	7	8	5	9	10	10	7	6	10	8	8
																																	10	10	8	8	9	9	7	8	5	9	10	10	7	6	10	8	8
									Occurrence																								7	0	0	0	0	0	7	0	5	0	0	0	7	6	0	0	0
																																	6	0	0	0	0	0	0	0	5	0	0	0	0	6	0	0	0
																																	10	10	8	8	9	9	7	8	5	9	10	10	7	6	10	8	8
																																	8	0	8	8	0	0	7	8	5	0	0	0	7	6	0	8	8
																																	8	0	8	8	0	0	7	8	5	0	0	0	7	6	0	8	8
																																	7	0	0	0	0	0	7	0	5	0	0	0	7	6	0	0	0
																																	5	0	0	0	0	0	0	0	5	0	0	0	0	0	0	0	0
																																	8	0	8	8	0	0	7	8	5	0	0	0	7	6	0	8	8
																																	8	0	8	8	0	0	7	8	5	0	0	0	7	6	0	8	8
																																	10	10	8	8	9	9	7	8	5	9	10	10	7	6	10	8	8
																																	9	0	8	8	9	9	7	8	5	9	0	0	7	6	0	8	8
																																	10	10	8	8	9	9	7	8	5	9	10	10	7	6	10	8	8
																																	10	10	8	8	9	9	7	8	5	9	10	10	7	6	10	8	8
																																	4	0	0	0	0	0	0	0	0	0	0	0	0	0	0	0	0
																																	7	0	0	0	0	0	7	0	5	0	0	0	7	6	0	0	0
																																	10	10	8	8	9	9	7	8	5	9	10	10	7	6	10	8	8
																																	5	0	0	0	0	0	0	0	5	0	0	0	0	0	0	0	0
																																	9	0	8	8	9	9	7	8	5	9	0	0	7	6	0	8	8
																																	6	0	0	0	0	0	0	0	5	0	0	0	0	6	0	0	0
																																	8	0	8	8	0	0	7	8	5	0	0	0	7	6	0	8	8
																																	6	0	0	0	0	0	0	0	5	0	0	0	0	6	0	0	0
D1	D2	D3	D4	D5	D6	D7	D8	D9	D10	D11	D12	D13	D14	D15	D16	D17	D18	D19	D20	D21	D22	D23	D24	D25	D26	D27	D28	D29	D30	D31	D32		Value	LowApr
8	9	9	6	9	5	9	7	10	8	8	7	4	8	7	9	8	4	9	8	8	8	9	8	5	5	10	8	9	8	7	5		8	8	0	0	6	0	5	0	7	0	8	8	7	4	8	7	0
																																	9	8	9	9	6	9	5	9	7	0	8	8	7	4	8	7	9
																																	9	8	9	9	6	9	5	9	7	0	8	8	7	4	8	7	9
																																	6	0	0	0	6	0	5	0	0	0	0	0	0	4	0	0	0
																																	9	8	9	9	6	9	5	9	7	0	8	8	7	4	8	7	9
																																	5	0	0	0	0	0	5	0	0	0	0	0	0	4	0	0	0
																																	9	8	9	9	6	9	5	9	7	0	8	8	7	4	8	7	9
																																	7	0	0	0	6	0	5	0	7	0	0	0	7	4	0	7	0
																																	10	8	9	9	6	9	5	9	7	10	8	8	7	4	8	7	9
																																	8	8	0	0	6	0	5	0	7	0	8	8	7	4	8	7	0
																																	8	8	0	0	6	0	5	0	7	0	8	8	7	4	8	7	0
																																	7	0	0	0	6	0	5	0	7	0	0	0	7	4	0	7	0
																																	4	0	0	0	0	0	0	0	0	0	0	0	0	4	0	0	0
																																	8	8	0	0	6	0	5	0	7	0	8	8	7	4	8	7	0
																																	7	0	0	0	6	0	5	0	7	0	0	0	7	4	0	7	0
																																	9	8	9	9	6	9	5	9	7	0	8	8	7	4	8	7	9
									Detection Difficulty																								8	8	0	0	6	0	5	0	7	0	8	8	7	4	8	7	0
																																	4	0	0	0	0	0	0	0	0	0	0	0	0	4	0	0	0
																																	9	8	9	9	6	9	5	9	7	0	8	8	7	4	8	7	9
																																	8	8	0	0	6	0	5	0	7	0	8	8	7	4	8	7	0
																																	8	8	0	0	6	0	5	0	7	0	8	8	7	4	8	7	0
																																	8	8	0	0	6	0	5	0	7	0	8	8	7	4	8	7	0
																																	9	8	9	9	6	9	5	9	7	0	8	8	7	4	8	7	9
																																	8	8	0	0	6	0	5	0	7	0	8	8	7	4	8	7	0
																																	5	0	0	0	0	0	5	0	0	0	0	0	0	4	0	0	0
																																	5	0	0	0	0	0	5	0	0	0	0	0	0	4	0	0	0
																																	10	8	9	9	6	9	5	9	7	10	8	8	7	4	8	7	9
																																	8	8	0	0	6	0	5	0	7	0	8	8	7	4	8	7	0
																																	9	8	9	9	6	9	5	9	7	0	8	8	7	4	8	7	9
																																	8	8	0	0	6	0	5	0	7	0	8	8	7	4	8	7	0
																																	7	0	0	0	6	0	5	0	7	0	0	0	7	4	0	7	0
																																	5	0	0	0	0	0	5	0	0	0	0	0	0	4	0	0	0
D1	D2	D3	D4	D5	D6	D7	D8	D9	D10	D11	D12	D13	D14	D15	D16	D17	D18	D19	D20	D21	D22	D23	D24	D25	D26	D27	D28	D29	D30	D31	D32		Value	LowApr
6	7	8	8	8	8	7	10	9	8	8	9	9	8	8	5	8	3	10	8	9	9	8	1	6	9	5	7	10	7	8	7		6	6	0	0	0	0	0	0	0	0	0	0	0	0	0	0	5
																																	7	6	7	0	0	0	0	7	0	0	0	0	0	0	0	0	5
																																	8	6	7	8	8	8	8	7	0	0	8	8	0	0	8	8	5
																																	8	6	7	8	8	8	8	7	0	0	8	8	0	0	8	8	5
																																	8	6	7	8	8	8	8	7	0	0	8	8	0	0	8	8	5
																																	8	6	7	8	8	8	8	7	0	0	8	8	0	0	8	8	5
																																	7	6	7	0	0	0	0	7	0	0	0	0	0	0	0	0	5
																																	10	6	7	8	8	8	8	7	10	9	8	8	9	9	8	8	5
																																	9	6	7	8	8	8	8	7	0	9	8	8	9	9	8	8	5
																																	8	6	7	8	8	8	8	7	0	0	8	8	0	0	8	8	5
																																	8	6	7	8	8	8	8	7	0	0	8	8	0	0	8	8	5
																																	9	6	7	8	8	8	8	7	0	9	8	8	9	9	8	8	5
									Time																								9	6	7	8	8	8	8	7	0	9	8	8	9	9	8	8	5
																																	8	6	7	8	8	8	8	7	0	0	8	8	0	0	8	8	5
																																	8	6	7	8	8	8	8	7	0	0	8	8	0	0	8	8	5
																																	5	0	0	0	0	0	0	0	0	0	0	0	0	0	0	0	5
																																	8	6	7	8	8	8	8	7	0	0	8	8	0	0	8	8	5
																																	3	0	0	0	0	0	0	0	0	0	0	0	0	0	0	0	0
																																	10	6	7	8	8	8	8	7	10	9	8	8	9	9	8	8	5
																																	8	6	7	8	8	8	8	7	0	0	8	8	0	0	8	8	5
																																	9	6	7	8	8	8	8	7	0	9	8	8	9	9	8	8	5
																																	9	6	7	8	8	8	8	7	0	9	8	8	9	9	8	8	5
																																	8	6	7	8	8	8	8	7	0	0	8	8	0	0	8	8	5
																																	1	0	0	0	0	0	0	0	0	0	0	0	0	0	0	0	0
																																	6	6	0	0	0	0	0	0	0	0	0	0	0	0	0	0	5
																																	9	6	7	8	8	8	8	7	0	9	8	8	9	9	8	8	5
																																	5	0	0	0	0	0	0	0	0	0	0	0	0	0	0	0	5
																																	7	6	7	0	0	0	0	7	0	0	0	0	0	0	0	0	5
																																	10	6	7	8	8	8	8	7	10	9	8	8	9	9	8	8	5
																																	7	6	7	0	0	0	0	7	0	0	0	0	0	0	0	0	5
																																	8	6	7	8	8	8	8	7	0	0	8	8	0	0	8	8	5
																																	7	6	7	0	0	0	0	7	0	0	0	0	0	0	0	0	5
D1	D2	D3	D4	D5	D6	D7	D8	D9	D10	D11	D12	D13	D14	D15	D16	D17	D18	D19	D20	D21	D22	D23	D24	D25	D26	D27	D28	D29	D30	D31	D32		Value	LowApr
5	5	5	8	7	8	6	9	9	4	7	8	9	7	6	6	4	6	5	6	10	9	8	1	6	8	5	5	8	10	7	3		5	5	5	5	0	0	0	0	0	0	4	0	0	0	0	0	0
																																	5	5	5	5	0	0	0	0	0	0	4	0	0	0	0	0	0
																																	5	5	5	5	0	0	0	0	0	0	4	0	0	0	0	0	0
																																	8	5	5	5	8	7	8	6	0	0	4	7	8	0	7	6	6
																																	7	5	5	5	0	7	0	6	0	0	4	7	0	0	7	6	6
																																	8	5	5	5	8	7	8	6	0	0	4	7	8	0	7	6	6
																																	6	5	5	5	0	0	0	6	0	0	4	0	0	0	0	6	6
																																	9	5	5	5	8	7	8	6	9	9	4	7	8	9	7	6	6
									Cost																								9	5	5	5	8	7	8	6	9	9	4	7	8	9	7	6	6
																																	4	0	0	0	0	0	0	0	0	0	4	0	0	0	0	0	0
																																	7	5	5	5	0	7	0	6	0	0	4	7	0	0	7	6	6
																																	8	5	5	5	8	7	8	6	0	0	4	7	8	0	7	6	6
																																	9	5	5	5	8	7	8	6	9	9	4	7	8	9	7	6	6
																																	7	5	5	5	0	7	0	6	0	0	4	7	0	0	7	6	6
																																	6	5	5	5	0	0	0	6	0	0	4	0	0	0	0	6	6
																																	6	5	5	5	0	0	0	6	0	0	4	0	0	0	0	6	6
																																	4	0	0	0	0	0	0	0	0	0	4	0	0	0	0	0	0
																																	6	5	5	5	0	0	0	6	0	0	4	0	0	0	0	6	6
																																	5	5	5	5	0	0	0	0	0	0	4	0	0	0	0	0	0
																																	6	5	5	5	0	0	0	6	0	0	4	0	0	0	0	6	6
																																	10	5	5	5	8	7	8	6	9	9	4	7	8	9	7	6	6
																																	9	5	5	5	8	7	8	6	9	9	4	7	8	9	7	6	6
																																	8	5	5	5	8	7	8	6	0	0	4	7	8	0	7	6	6
																																	1	0	0	0	0	0	0	0	0	0	0	0	0	0	0	0	0
																																	6	5	5	5	0	0	0	6	0	0	4	0	0	0	0	6	6
																																	8	5	5	5	8	7	8	6	0	0	4	7	8	0	7	6	6
																																	5	5	5	5	0	0	0	0	0	0	4	0	0	0	0	0	0
																																	5	5	5	5	0	0	0	0	0	0	4	0	0	0	0	0	0
																																	8	5	5	5	8	7	8	6	0	0	4	7	8	0	7	6	6
																																	10	5	5	5	8	7	8	6	9	9	4	7	8	9	7	6	6
																																	7	5	5	5	0	7	0	6	0	0	4	7	0	0	7	6	6
																																	3	0	0	0	0	0	0	0	0	0	0	0	0	0	0	0	0
								Detection Difficulty
D1	D2	D3	D4	D5	D6	D7	D8	D9	D10	D11	D12	D13	D14	D15	D16	D17	D18	D19	D20	D21	D22	D23	D24	D25	D26	D27	D28	D29	D30	D31	D32		Value	LowApr
8	10	10	8	9	6	10	9	8	9	8	7	7	10	9	9	8	4	9	7	8	9	10	8	6	3	10	5	3	6	9	6		8	8	0	0	8	0	6	0	0	8	0	8	7	7	0	0	0
																																	10	8	10	10	8	9	6	10	9	8	9	8	7	7	10	9	9
																																	10	8	10	10	8	9	6	10	9	8	9	8	7	7	10	9	9
																																	8	8	0	0	8	0	6	0	0	8	0	8	7	7	0	0	0
																																	9	8	0	0	8	9	6	0	9	8	9	8	7	7	0	9	9
																																	6	0	0	0	0	0	6	0	0	0	0	0	0	0	0	0	0
																																	10	8	10	10	8	9	6	10	9	8	9	8	7	7	10	9	9
																																	9	8	0	0	8	9	6	0	9	8	9	8	7	7	0	9	9
									Data-Base Hack																								8	8	0	0	8	0	6	0	0	8	0	8	7	7	0	0	0
																																	9	8	0	0	8	9	6	0	9	8	9	8	7	7	0	9	9
																																	8	8	0	0	8	0	6	0	0	8	0	8	7	7	0	0	0
																																	7	0	0	0	0	0	6	0	0	0	0	0	7	7	0	0	0
																																	7	0	0	0	0	0	6	0	0	0	0	0	7	7	0	0	0
																																	10	8	10	10	8	9	6	10	9	8	9	8	7	7	10	9	9
																																	9	8	0	0	8	9	6	0	9	8	9	8	7	7	0	9	9
																																	9	8	0	0	8	9	6	0	9	8	9	8	7	7	0	9	9
																																	8	8	0	0	8	0	6	0	0	8	0	8	7	7	0	0	0
																																	4	0	0	0	0	0	0	0	0	0	0	0	0	0	0	0	0
																																	9	8	0	0	8	9	6	0	9	8	9	8	7	7	0	9	9
																																	7	0	0	0	0	0	6	0	0	0	0	0	7	7	0	0	0
																																	8	8	0	0	8	0	6	0	0	8	0	8	7	7	0	0	0
																																	9	8	0	0	8	9	6	0	9	8	9	8	7	7	0	9	9
																																	10	8	10	10	8	9	6	10	9	8	9	8	7	7	10	9	9
																																	8	8	0	0	8	0	6	0	0	8	0	8	7	7	0	0	0
																																	6	0	0	0	0	0	6	0	0	0	0	0	0	0	0	0	0
																																	3	0	0	0	0	0	0	0	0	0	0	0	0	0	0	0	0
																																	10	8	10	10	8	9	6	10	9	8	9	8	7	7	10	9	9
																																	5	0	0	0	0	0	0	0	0	0	0	0	0	0	0	0	0
																																	3	0	0	0	0	0	0	0	0	0	0	0	0	0	0	0	0
																																	6	0	0	0	0	0	6	0	0	0	0	0	0	0	0	0	0
																																	9	8	0	0	8	9	6	0	9	8	9	8	7	7	0	9	9
																																	6	0	0	0	0	0	6	0	0	0	0	0	0	0	0	0	0
D1	D2	D3	D4	D5	D6	D7	D8	D9	D10	D11	D12	D13	D14	D15	D16	D17	D18	D19	D20	D21	D22	D23	D24	D25	D26	D27	D28	D29	D30	D31	D32		Value	LowApr
7	9	10	3	8	8	9	8	9	8	10	10	6	9	9	7	10	5	8	7	7	8	10	10	5	1	8	6	3	5	8	4		7	7	0	0	3	0	0	0	0	0	0	0	0	6	0	0	7
																																	9	7	9	0	3	8	8	9	8	9	8	0	0	6	9	9	7
																																	10	7	9	10	3	8	8	9	8	9	8	10	10	6	9	9	7
																																	3	0	0	0	3	0	0	0	0	0	0	0	0	0	0	0	0
																																	8	7	0	0	3	8	8	0	8	0	8	0	0	6	0	0	7
																																	8	7	0	0	3	8	8	0	8	0	8	0	0	6	0	0	7
																																	9	7	9	0	3	8	8	9	8	9	8	0	0	6	9	9	7
																																	8	7	0	0	3	8	8	0	8	0	8	0	0	6	0	0	7
									Server Failure																								9	7	9	0	3	8	8	9	8	9	8	0	0	6	9	9	7
																																	8	7	0	0	3	8	8	0	8	0	8	0	0	6	0	0	7
																																	10	7	9	10	3	8	8	9	8	9	8	10	10	6	9	9	7
																																	10	7	9	10	3	8	8	9	8	9	8	10	10	6	9	9	7
																																	6	0	0	0	3	0	0	0	0	0	0	0	0	6	0	0	0
																																	9	7	9	0	3	8	8	9	8	9	8	0	0	6	9	9	7
																																	9	7	9	0	3	8	8	9	8	9	8	0	0	6	9	9	7
																																	7	7	0	0	3	0	0	0	0	0	0	0	0	6	0	0	7
																																	10	7	9	10	3	8	8	9	8	9	8	10	10	6	9	9	7
																																	5	0	0	0	3	0	0	0	0	0	0	0	0	0	0	0	0
																																	8	7	0	0	3	8	8	0	8	0	8	0	0	6	0	0	7
																																	7	7	0	0	3	0	0	0	0	0	0	0	0	6	0	0	7
																																	7	7	0	0	3	0	0	0	0	0	0	0	0	6	0	0	7
																																	8	7	0	0	3	8	8	0	8	0	8	0	0	6	0	0	7
																																	10	7	9	10	3	8	8	9	8	9	8	10	10	6	9	9	7
																																	10	7	9	10	3	8	8	9	8	9	8	10	10	6	9	9	7
																																	5	0	0	0	3	0	0	0	0	0	0	0	0	0	0	0	0
																																	1	0	0	0	0	0	0	0	0	0	0	0	0	0	0	0	0
																																	8	7	0	0	3	8	8	0	8	0	8	0	0	6	0	0	7
																																	6	0	0	0	3	0	0	0	0	0	0	0	0	6	0	0	0
																																	3	0	0	0	3	0	0	0	0	0	0	0	0	0	0	0	0
																																	5	0	0	0	3	0	0	0	0	0	0	0	0	0	0	0	0
																																	8	7	0	0	3	8	8	0	8	0	8	0	0	6	0	0	7
																																	4	0	0	0	3	0	0	0	0	0	0	0	0	0	0	0	0
D1	D2	D3	D4	D5	D6	D7	D8	D9	D10	D11	D12	D13	D14	D15	D16	D17	D18	D19	D20	D21	D22	D23	D24	D25	D26	D27	D28	D29	D30	D31	D32		Value	LowApr
5	6	3	7	9	6	8	9	10	9	7	9	7	6	8	9	5	4	10	10	8	8	9	7	4	2	7	5	8	5	7	8		5	5	0	3	0	0	0	0	0	0	0	0	0	0	0	0	0
																																	6	5	6	3	0	0	6	0	0	0	0	0	0	0	6	0	0
																																	3	0	0	3	0	0	0	0	0	0	0	0	0	0	0	0	0
																																	7	5	6	3	7	0	6	0	0	0	0	7	0	7	6	0	0
																																	9	5	6	3	7	9	6	8	9	0	9	7	9	7	6	8	9
																																	6	5	6	3	0	0	6	0	0	0	0	0	0	0	6	0	0
																																	8	5	6	3	7	0	6	8	0	0	0	7	0	7	6	8	0
																																	9	5	6	3	7	9	6	8	9	0	9	7	9	7	6	8	9
									Virus Effect																								10	5	6	3	7	9	6	8	9	10	9	7	9	7	6	8	9
																																	9	5	6	3	7	9	6	8	9	0	9	7	9	7	6	8	9
																																	7	5	6	3	7	0	6	0	0	0	0	7	0	7	6	0	0
																																	9	5	6	3	7	9	6	8	9	0	9	7	9	7	6	8	9
																																	7	5	6	3	7	0	6	0	0	0	0	7	0	7	6	0	0
																																	6	5	6	3	0	0	6	0	0	0	0	0	0	0	6	0	0
																																	8	5	6	3	7	0	6	8	0	0	0	7	0	7	6	8	0
																																	9	5	6	3	7	9	6	8	9	0	9	7	9	7	6	8	9
																																	5	5	0	3	0	0	0	0	0	0	0	0	0	0	0	0	0
																																	4	0	0	3	0	0	0	0	0	0	0	0	0	0	0	0	0
																																	10	5	6	3	7	9	6	8	9	10	9	7	9	7	6	8	9
																																	10	5	6	3	7	9	6	8	9	10	9	7	9	7	6	8	9
																																	8	5	6	3	7	0	6	8	0	0	0	7	0	7	6	8	0
																																	8	5	6	3	7	0	6	8	0	0	0	7	0	7	6	8	0
																																	9	5	6	3	7	9	6	8	9	0	9	7	9	7	6	8	9
																																	7	5	6	3	7	0	6	0	0	0	0	7	0	7	6	0	0
																																	4	0	0	3	0	0	0	0	0	0	0	0	0	0	0	0	0
																																	2	0	0	0	0	0	0	0	0	0	0	0	0	0	0	0	0
																																	7	5	6	3	7	0	6	0	0	0	0	7	0	7	6	0	0
																																	5	5	0	3	0	0	0	0	0	0	0	0	0	0	0	0	0
																																	8	5	6	3	7	0	6	8	0	0	0	7	0	7	6	8	0
																																	5	5	0	3	0	0	0	0	0	0	0	0	0	0	0	0	0
																																	7	5	6	3	7	0	6	0	0	0	0	7	0	7	6	0	0
																																	8	5	6	3	7	0	6	8	0	0	0	7	0	7	6	8	0
D1	D2	D3	D4	D5	D6	D7	D8	D9	D10	D11	D12	D13	D14	D15	D16	D17	D18	D19	D20	D21	D22	D23	D24	D25	D26	D27	D28	D29	D30	D31	D32		Value	LowApr
4	6	5	6	6	6	8	7	2	8	7	7	9	7	6	7	9	3	9	7	5	8	9	9	4	1	7	3	8	6	8	7		4	4	0	0	0	0	0	0	0	2	0	0	0	0	0	0	0
																																	6	4	6	5	6	6	6	0	0	2	0	0	0	0	0	6	0
																																	5	4	0	5	0	0	0	0	0	2	0	0	0	0	0	0	0
																																	6	4	6	5	6	6	6	0	0	2	0	0	0	0	0	6	0
																																	6	4	6	5	6	6	6	0	0	2	0	0	0	0	0	6	0
																																	6	4	6	5	6	6	6	0	0	2	0	0	0	0	0	6	0
																																	8	4	6	5	6	6	6	8	7	2	8	7	7	0	7	6	7
																																	7	4	6	5	6	6	6	0	7	2	0	7	7	0	7	6	7
									Cipher to Plain Text Malfunction																								2	0	0	0	0	0	0	0	0	2	0	0	0	0	0	0	0
																																	8	4	6	5	6	6	6	8	7	2	8	7	7	0	7	6	7
																																	7	4	6	5	6	6	6	0	7	2	0	7	7	0	7	6	7
																																	7	4	6	5	6	6	6	0	7	2	0	7	7	0	7	6	7
																																	9	4	6	5	6	6	6	8	7	2	8	7	7	9	7	6	7
																																	7	4	6	5	6	6	6	0	7	2	0	7	7	0	7	6	7
																																	6	4	6	5	6	6	6	0	0	2	0	0	0	0	0	6	0
																																	7	4	6	5	6	6	6	0	7	2	0	7	7	0	7	6	7
																																	9	4	6	5	6	6	6	8	7	2	8	7	7	9	7	6	7
																																	3	0	0	0	0	0	0	0	0	2	0	0	0	0	0	0	0
																																	9	4	6	5	6	6	6	8	7	2	8	7	7	9	7	6	7
																																	7	4	6	5	6	6	6	0	7	2	0	7	7	0	7	6	7
																																	5	4	0	5	0	0	0	0	0	2	0	0	0	0	0	0	0
																																	8	4	6	5	6	6	6	8	7	2	8	7	7	0	7	6	7
																																	9	4	6	5	6	6	6	8	7	2	8	7	7	9	7	6	7
																																	9	4	6	5	6	6	6	8	7	2	8	7	7	9	7	6	7
																																	4	4	0	0	0	0	0	0	0	2	0	0	0	0	0	0	0
																																	1	0	0	0	0	0	0	0	0	0	0	0	0	0	0	0	0
																																	7	4	6	5	6	6	6	0	7	2	0	7	7	0	7	6	7
																																	3	0	0	0	0	0	0	0	0	2	0	0	0	0	0	0	0
																																	8	4	6	5	6	6	6	8	7	2	8	7	7	0	7	6	7
																																	6	4	6	5	6	6	6	0	0	2	0	0	0	0	0	6	0
																																	8	4	6	5	6	6	6	8	7	2	8	7	7	0	7	6	7
																																	7	4	6	5	6	6	6	0	7	2	0	7	7	0	7	6	7
D1	D2	D3	D4	D5	D6	D7	D8	D9	D10	D11	D12	D13	D14	D15	D16	D17	D18	D19	D20	D21	D22	D23	D24	D25	D26	D27	D28	D29	D30	D31	D32		Value	LowApr
4	6	2	4	6	6	6	6	1	8	6	3	5	6	3	7	4	5	6	7	6	8	9	8	3	6	7	6	8	7	7	9		4	4	0	2	4	0	0	0	0	1	0	0	3	0	0	3	0
																																	6	4	6	2	4	6	6	6	6	1	0	6	3	5	6	3	0
																																	2	0	0	2	0	0	0	0	0	1	0	0	0	0	0	0	0
																																	4	4	0	2	4	0	0	0	0	1	0	0	3	0	0	3	0
																																	6	4	6	2	4	6	6	6	6	1	0	6	3	5	6	3	0
																																	6	4	6	2	4	6	6	6	6	1	0	6	3	5	6	3	0
																																	6	4	6	2	4	6	6	6	6	1	0	6	3	5	6	3	0
																																	6	4	6	2	4	6	6	6	6	1	0	6	3	5	6	3	0
									Character Misspelled																								1	0	0	0	0	0	0	0	0	1	0	0	0	0	0	0	0
																																	8	4	6	2	4	6	6	6	6	1	8	6	3	5	6	3	7
																																	6	4	6	2	4	6	6	6	6	1	0	6	3	5	6	3	0
																																	3	0	0	2	0	0	0	0	0	1	0	0	3	0	0	3	0
																																	5	4	0	2	4	0	0	0	0	1	0	0	3	5	0	3	0
																																	6	4	6	2	4	6	6	6	6	1	0	6	3	5	6	3	0
																																	3	0	0	2	0	0	0	0	0	1	0	0	3	0	0	3	0
																																	7	4	6	2	4	6	6	6	6	1	0	6	3	5	6	3	7
																																	4	4	0	2	4	0	0	0	0	1	0	0	3	0	0	3	0
																																	5	4	0	2	4	0	0	0	0	1	0	0	3	5	0	3	0
																																	6	4	6	2	4	6	6	6	6	1	0	6	3	5	6	3	0
																																	7	4	6	2	4	6	6	6	6	1	0	6	3	5	6	3	7
																																	6	4	6	2	4	6	6	6	6	1	0	6	3	5	6	3	0
																																	8	4	6	2	4	6	6	6	6	1	8	6	3	5	6	3	7
																																	9	4	6	2	4	6	6	6	6	1	8	6	3	5	6	3	7
																																	8	4	6	2	4	6	6	6	6	1	8	6	3	5	6	3	7
																																	3	0	0	2	0	0	0	0	0	1	0	0	3	0	0	3	0
																																	6	4	6	2	4	6	6	6	6	1	0	6	3	5	6	3	0
																																	7	4	6	2	4	6	6	6	6	1	0	6	3	5	6	3	7
																																	6	4	6	2	4	6	6	6	6	1	0	6	3	5	6	3	0
																																	8	4	6	2	4	6	6	6	6	1	8	6	3	5	6	3	7
																																	7	4	6	2	4	6	6	6	6	1	0	6	3	5	6	3	7
																																	7	4	6	2	4	6	6	6	6	1	0	6	3	5	6	3	7
																																	9	4	6	2	4	6	6	6	6	1	8	6	3	5	6	3	7
D1	D2	D3	D4	D5	D6	D7	D8	D9	D10	D11	D12	D13	D14	D15	D16	D17	D18	D19	D20	D21	D22	D23	D24	D25	D26	D27	D28	D29	D30	D31	D32		Value	LowApr
3	6	3	4	7	6	6	8	1	7	8	3	10	6	5	6	9	5	5	7	4	7	9	9	4	3	7	5	10	6	7	6		3	3	0	3	0	0	0	0	0	1	0	0	3	0	0	0	0
																																	6	3	6	3	4	0	6	6	0	1	0	0	3	0	6	5	6
																																	3	3	0	3	0	0	0	0	0	1	0	0	3	0	0	0	0
																																	4	3	0	3	4	0	0	0	0	1	0	0	3	0	0	0	0
																																	7	3	6	3	4	7	6	6	0	1	7	0	3	0	6	5	6
																																	6	3	6	3	4	0	6	6	0	1	0	0	3	0	6	5	6
																																	6	3	6	3	4	0	6	6	0	1	0	0	3	0	6	5	6
																																	8	3	6	3	4	7	6	6	8	1	7	8	3	0	6	5	6
									Wrong Message Transcription																								1	0	0	0	0	0	0	0	0	1	0	0	0	0	0	0	0
																																	7	3	6	3	4	7	6	6	0	1	7	0	3	0	6	5	6
																																	8	3	6	3	4	7	6	6	8	1	7	8	3	0	6	5	6
																																	3	3	0	3	0	0	0	0	0	1	0	0	3	0	0	0	0
																																	10	3	6	3	4	7	6	6	8	1	7	8	3	10	6	5	6
																																	6	3	6	3	4	0	6	6	0	1	0	0	3	0	6	5	6
																																	5	3	0	3	4	0	0	0	0	1	0	0	3	0	0	5	0
																																	6	3	6	3	4	0	6	6	0	1	0	0	3	0	6	5	6
																																	9	3	6	3	4	7	6	6	8	1	7	8	3	0	6	5	6
																																	5	3	0	3	4	0	0	0	0	1	0	0	3	0	0	5	0
																																	5	3	0	3	4	0	0	0	0	1	0	0	3	0	0	5	0
																																	7	3	6	3	4	7	6	6	0	1	7	0	3	0	6	5	6
																																	4	3	0	3	4	0	0	0	0	1	0	0	3	0	0	0	0
																																	7	3	6	3	4	7	6	6	0	1	7	0	3	0	6	5	6
																																	9	3	6	3	4	7	6	6	8	1	7	8	3	0	6	5	6
																																	9	3	6	3	4	7	6	6	8	1	7	8	3	0	6	5	6
																																	4	3	0	3	4	0	0	0	0	1	0	0	3	0	0	0	0
																																	3	3	0	3	0	0	0	0	0	1	0	0	3	0	0	0	0
																																	7	3	6	3	4	7	6	6	0	1	7	0	3	0	6	5	6
																																	5	3	0	3	4	0	0	0	0	1	0	0	3	0	0	5	0
																																	10	3	6	3	4	7	6	6	8	1	7	8	3	10	6	5	6
																																	6	3	6	3	4	0	6	6	0	1	0	0	3	0	6	5	6
																																	7	3	6	3	4	7	6	6	0	1	7	0	3	0	6	5	6
																																	6	3	6	3	4	0	6	6	0	1	0	0	3	0	6	5	6
D1	D2	D3	D4	D5	D6	D7	D8	D9	D10	D11	D12	D13	D14	D15	D16	D17	D18	D19	D20	D21	D22	D23	D24	D25	D26	D27	D28	D29	D30	D31	D32		Value	LowApr
3	5	3	1	8	6	9	8	1	8	7	3	5	9	8	7	8	2	9	7	3	6	9	10	5	1	5	8	5	5	7	2		3	3	0	3	1	0	0	0	0	1	0	0	3	0	0	0	0
																																	5	3	5	3	1	0	0	0	0	1	0	0	3	5	0	0	0
																																	3	3	0	3	1	0	0	0	0	1	0	0	3	0	0	0	0
																																	1	0	0	0	1	0	0	0	0	1	0	0	0	0	0	0	0
																																	8	3	5	3	1	8	6	0	8	1	8	7	3	5	0	8	7
																																	6	3	5	3	1	0	6	0	0	1	0	0	3	5	0	0	0
																																	9	3	5	3	1	8	6	9	8	1	8	7	3	5	9	8	7
																																	8	3	5	3	1	8	6	0	8	1	8	7	3	5	0	8	7
									Peripheral Error																								1	0	0	0	1	0	0	0	0	1	0	0	0	0	0	0	0
																																	8	3	5	3	1	8	6	0	8	1	8	7	3	5	0	8	7
																																	7	3	5	3	1	0	6	0	0	1	0	7	3	5	0	0	7
																																	3	3	0	3	1	0	0	0	0	1	0	0	3	0	0	0	0
																																	5	3	5	3	1	0	0	0	0	1	0	0	3	5	0	0	0
																																	9	3	5	3	1	8	6	9	8	1	8	7	3	5	9	8	7
																																	8	3	5	3	1	8	6	0	8	1	8	7	3	5	0	8	7
																																	7	3	5	3	1	0	6	0	0	1	0	7	3	5	0	0	7
																																	8	3	5	3	1	8	6	0	8	1	8	7	3	5	0	8	7
																																	2	0	0	0	1	0	0	0	0	1	0	0	0	0	0	0	0
																																	9	3	5	3	1	8	6	9	8	1	8	7	3	5	9	8	7
																																	7	3	5	3	1	0	6	0	0	1	0	7	3	5	0	0	7
																																	3	3	0	3	1	0	0	0	0	1	0	0	3	0	0	0	0
																																	6	3	5	3	1	0	6	0	0	1	0	0	3	5	0	0	0
																																	9	3	5	3	1	8	6	9	8	1	8	7	3	5	9	8	7
																																	10	3	5	3	1	8	6	9	8	1	8	7	3	5	9	8	7
																																	5	3	5	3	1	0	0	0	0	1	0	0	3	5	0	0	0
																																	1	0	0	0	1	0	0	0	0	1	0	0	0	0	0	0	0
																																	5	3	5	3	1	0	0	0	0	1	0	0	3	5	0	0	0
																																	8	3	5	3	1	8	6	0	8	1	8	7	3	5	0	8	7
																																	5	3	5	3	1	0	0	0	0	1	0	0	3	5	0	0	0
																																	5	3	5	3	1	0	0	0	0	1	0	0	3	5	0	0	0
																																	7	3	5	3	1	0	6	0	0	1	0	7	3	5	0	0	7
																																	2	0	0	0	1	0	0	0	0	1	0	0	0	0	0	0	0
D1	D2	D3	D4	D5	D6	D7	D8	D9	D10	D11	D12	D13	D14	D15	D16	D17	D18	D19	D20	D21	D22	D23	D24	D25	D26	D27	D28	D29	D30	D31	D32		Value	LowApr
7	8	7	4	6	6	9	9	1	9	8	8	1	9	8	6	9	1	9	8	2	6	10	10	5	1	8	7	5	4	9	10		7	7	0	7	4	6	6	0	0	1	0	0	0	1	0	0	6
																																	8	7	8	7	4	6	6	0	0	1	0	8	8	1	0	8	6
																																	7	7	0	7	4	6	6	0	0	1	0	0	0	1	0	0	6
																																	4	0	0	0	4	0	0	0	0	1	0	0	0	1	0	0	0
																																	6	0	0	0	4	6	6	0	0	1	0	0	0	1	0	0	6
																																	6	0	0	0	4	6	6	0	0	1	0	0	0	1	0	0	6
																																	9	7	8	7	4	6	6	9	9	1	9	8	8	1	9	8	6
																																	9	7	8	7	4	6	6	9	9	1	9	8	8	1	9	8	6
									Broadcast Data Missing (Up/Down) link Failure																								1	0	0	0	0	0	0	0	0	1	0	0	0	1	0	0	0
																																	9	7	8	7	4	6	6	9	9	1	9	8	8	1	9	8	6
																																	8	7	8	7	4	6	6	0	0	1	0	8	8	1	0	8	6
																																	8	7	8	7	4	6	6	0	0	1	0	8	8	1	0	8	6
																																	1	0	0	0	0	0	0	0	0	1	0	0	0	1	0	0	0
																																	9	7	8	7	4	6	6	9	9	1	9	8	8	1	9	8	6
																																	8	7	8	7	4	6	6	0	0	1	0	8	8	1	0	8	6
																																	6	0	0	0	4	6	6	0	0	1	0	0	0	1	0	0	6
																																	9	7	8	7	4	6	6	9	9	1	9	8	8	1	9	8	6
																																	1	0	0	0	0	0	0	0	0	1	0	0	0	1	0	0	0
																																	9	7	8	7	4	6	6	9	9	1	9	8	8	1	9	8	6
																																	8	7	8	7	4	6	6	0	0	1	0	8	8	1	0	8	6
																																	2	0	0	0	0	0	0	0	0	1	0	0	0	1	0	0	0
																																	6	0	0	0	4	6	6	0	0	1	0	0	0	1	0	0	6
																																	10	7	8	7	4	6	6	9	9	1	9	8	8	1	9	8	6
																																	10	7	8	7	4	6	6	9	9	1	9	8	8	1	9	8	6
																																	5	0	0	0	4	0	0	0	0	1	0	0	0	1	0	0	0
																																	1	0	0	0	0	0	0	0	0	1	0	0	0	1	0	0	0
																																	8	7	8	7	4	6	6	0	0	1	0	8	8	1	0	8	6
																																	7	7	0	7	4	6	6	0	0	1	0	0	0	1	0	0	6
																																	5	0	0	0	4	0	0	0	0	1	0	0	0	1	0	0	0
																																	4	0	0	0	4	0	0	0	0	1	0	0	0	1	0	0	0
																																	9	7	8	7	4	6	6	9	9	1	9	8	8	1	9	8	6
																																	10	7	8	7	4	6	6	9	9	1	9	8	8	1	9	8	6
D1	D2	D3	D4	D5	D6	D7	D8	D9	D10	D11	D12	D13	D14	D15	D16	D17	D18	D19	D20	D21	D22	D23	D24	D25	D26	D27	D28	D29	D30	D31	D32		Value	LowApr
8	10	8	8	9	8	10	8	10	9	10	10	10	10	7	8	10	4	10	9	10	9	10	5	7	6	10	9	10	9	10	8		8	8	0	8	8	0	8	0	8	0	0	0	0	0	0	7	8
																																	10	8	10	8	8	9	8	10	8	10	9	10	10	10	10	7	8
																																	8	8	0	8	8	0	8	0	8	0	0	0	0	0	0	7	8
																																	8	8	0	8	8	0	8	0	8	0	0	0	0	0	0	7	8
																																	9	8	0	8	8	9	8	0	8	0	9	0	0	0	0	7	8
																																	8	8	0	8	8	0	8	0	8	0	0	0	0	0	0	7	8
																																	10	8	10	8	8	9	8	10	8	10	9	10	10	10	10	7	8
																																	8	8	0	8	8	0	8	0	8	0	0	0	0	0	0	7	8
									Cyber Attack																								10	8	10	8	8	9	8	10	8	10	9	10	10	10	10	7	8
																																	9	8	0	8	8	9	8	0	8	0	9	0	0	0	0	7	8
																																	10	8	10	8	8	9	8	10	8	10	9	10	10	10	10	7	8
																																	10	8	10	8	8	9	8	10	8	10	9	10	10	10	10	7	8
																																	10	8	10	8	8	9	8	10	8	10	9	10	10	10	10	7	8
																																	10	8	10	8	8	9	8	10	8	10	9	10	10	10	10	7	8
																																	7	0	0	0	0	0	0	0	0	0	0	0	0	0	0	7	0
																																	8	8	0	8	8	0	8	0	8	0	0	0	0	0	0	7	8
																																	10	8	10	8	8	9	8	10	8	10	9	10	10	10	10	7	8
																																	4	0	0	0	0	0	0	0	0	0	0	0	0	0	0	0	0
																																	10	8	10	8	8	9	8	10	8	10	9	10	10	10	10	7	8
																																	9	8	0	8	8	9	8	0	8	0	9	0	0	0	0	7	8
																																	10	8	10	8	8	9	8	10	8	10	9	10	10	10	10	7	8
																																	9	8	0	8	8	9	8	0	8	0	9	0	0	0	0	7	8
																																	10	8	10	8	8	9	8	10	8	10	9	10	10	10	10	7	8
																																	5	0	0	0	0	0	0	0	0	0	0	0	0	0	0	0	0
																																	7	0	0	0	0	0	0	0	0	0	0	0	0	0	0	7	0
																																	6	0	0	0	0	0	0	0	0	0	0	0	0	0	0	0	0
																																	10	8	10	8	8	9	8	10	8	10	9	10	10	10	10	7	8
																																	9	8	0	8	8	9	8	0	8	0	9	0	0	0	0	7	8
																																	10	8	10	8	8	9	8	10	8	10	9	10	10	10	10	7	8
																																	9	8	0	8	8	9	8	0	8	0	9	0	0	0	0	7	8
																																	10	8	10	8	8	9	8	10	8	10	9	10	10	10	10	7	8
																																	8	8	0	8	8	0	8	0	8	0	0	0	0	0	0	7	8
D1	D2	D3	D4	D5	D6	D7	D8	D9	D10	D11	D12	D13	D14	D15	D16	D17	D18	D19	D20	D21	D22	D23	D24	D25	D26	D27	D28	D29	D30	D31	D32		Value	LowApr
6	6	4	6	9	8	3	8	4	9	10	8	8	3	3	9	2	2	10	9	1	8	10	1	6	2	7	7	8	6	9	7		6	6	6	4	6	0	0	3	0	4	0	0	0	0	3	3	0
																																	6	6	6	4	6	0	0	3	0	4	0	0	0	0	3	3	0
																																	4	0	0	4	0	0	0	3	0	4	0	0	0	0	3	3	0
																																	6	6	6	4	6	0	0	3	0	4	0	0	0	0	3	3	0
																																	9	6	6	4	6	9	8	3	8	4	9	0	8	8	3	3	9
																																	8	6	6	4	6	0	8	3	8	4	0	0	8	8	3	3	0
																																	3	0	0	0	0	0	0	3	0	0	0	0	0	0	3	3	0
																																	8	6	6	4	6	0	8	3	8	4	0	0	8	8	3	3	0
									Third Party Intervention																								4	0	0	4	0	0	0	3	0	4	0	0	0	0	3	3	0
																																	9	6	6	4	6	9	8	3	8	4	9	0	8	8	3	3	9
																																	10	6	6	4	6	9	8	3	8	4	9	10	8	8	3	3	9
																																	8	6	6	4	6	0	8	3	8	4	0	0	8	8	3	3	0
																																	8	6	6	4	6	0	8	3	8	4	0	0	8	8	3	3	0
																																	3	0	0	0	0	0	0	3	0	0	0	0	0	0	3	3	0
																																	3	0	0	0	0	0	0	3	0	0	0	0	0	0	3	3	0
																																	9	6	6	4	6	9	8	3	8	4	9	0	8	8	3	3	9
																																	2	0	0	0	0	0	0	0	0	0	0	0	0	0	0	0	0
																																	2	0	0	0	0	0	0	0	0	0	0	0	0	0	0	0	0
																																	10	6	6	4	6	9	8	3	8	4	9	10	8	8	3	3	9
																																	9	6	6	4	6	9	8	3	8	4	9	0	8	8	3	3	9
																																	1	0	0	0	0	0	0	0	0	0	0	0	0	0	0	0	0
																																	8	6	6	4	6	0	8	3	8	4	0	0	8	8	3	3	0
																																	10	6	6	4	6	9	8	3	8	4	9	10	8	8	3	3	9
																																	1	0	0	0	0	0	0	0	0	0	0	0	0	0	0	0	0
																																	6	6	6	4	6	0	0	3	0	4	0	0	0	0	3	3	0
																																	2	0	0	0	0	0	0	0	0	0	0	0	0	0	0	0	0
																																	7	6	6	4	6	0	0	3	0	4	0	0	0	0	3	3	0
																																	7	6	6	4	6	0	0	3	0	4	0	0	0	0	3	3	0
																																	8	6	6	4	6	0	8	3	8	4	0	0	8	8	3	3	0
																																	6	6	6	4	6	0	0	3	0	4	0	0	0	0	3	3	0
																																	9	6	6	4	6	9	8	3	8	4	9	0	8	8	3	3	9
																																	7	6	6	4	6	0	0	3	0	4	0	0	0	0	3	3	0
D1	D2	D3	D4	D5	D6	D7	D8	D9	D10	D11	D12	D13	D14	D15	D16	D17	D18	D19	D20	D21	D22	D23	D24	D25	D26	D27	D28	D29	D30	D31	D32		Value	LowApr
7	9	6	1	8	8	9	7	10	8	7	9	5	9	8	5	8	3	10	8	7	6	9	10	4	4	7	8	10	7	6	8		7	7	0	6	1	0	0	0	7	0	0	7	0	5	0	0	5
																																	9	7	9	6	1	8	8	9	7	0	8	7	9	5	9	8	5
																																	6	0	0	6	1	0	0	0	0	0	0	0	0	5	0	0	5
																																	1	0	0	0	1	0	0	0	0	0	0	0	0	0	0	0	0
																																	8	7	0	6	1	8	8	0	7	0	8	7	0	5	0	8	5
																																	8	7	0	6	1	8	8	0	7	0	8	7	0	5	0	8	5
																																	9	7	9	6	1	8	8	9	7	0	8	7	9	5	9	8	5
																																	7	7	0	6	1	0	0	0	7	0	0	7	0	5	0	0	5
									Network Interruption																								10	7	9	6	1	8	8	9	7	10	8	7	9	5	9	8	5
																																	8	7	0	6	1	8	8	0	7	0	8	7	0	5	0	8	5
																																	7	7	0	6	1	0	0	0	7	0	0	7	0	5	0	0	5
																																	9	7	9	6	1	8	8	9	7	0	8	7	9	5	9	8	5
																																	5	0	0	0	1	0	0	0	0	0	0	0	0	5	0	0	5
																																	9	7	9	6	1	8	8	9	7	0	8	7	9	5	9	8	5
																																	8	7	0	6	1	8	8	0	7	0	8	7	0	5	0	8	5
																																	5	0	0	0	1	0	0	0	0	0	0	0	0	5	0	0	5
																																	8	7	0	6	1	8	8	0	7	0	8	7	0	5	0	8	5
																																	3	0	0	0	1	0	0	0	0	0	0	0	0	0	0	0	0
																																	10	7	9	6	1	8	8	9	7	10	8	7	9	5	9	8	5
																																	8	7	0	6	1	8	8	0	7	0	8	7	0	5	0	8	5
																																	7	7	0	6	1	0	0	0	7	0	0	7	0	5	0	0	5
																																	6	0	0	6	1	0	0	0	0	0	0	0	0	5	0	0	5
																																	9	7	9	6	1	8	8	9	7	0	8	7	9	5	9	8	5
																																	10	7	9	6	1	8	8	9	7	10	8	7	9	5	9	8	5
																																	4	0	0	0	1	0	0	0	0	0	0	0	0	0	0	0	0
																																	4	0	0	0	1	0	0	0	0	0	0	0	0	0	0	0	0
																																	7	7	0	6	1	0	0	0	7	0	0	7	0	5	0	0	5
																																	8	7	0	6	1	8	8	0	7	0	8	7	0	5	0	8	5
																																	10	7	9	6	1	8	8	9	7	10	8	7	9	5	9	8	5
																																	7	7	0	6	1	0	0	0	7	0	0	7	0	5	0	0	5
																																	6	0	0	6	1	0	0	0	0	0	0	0	0	5	0	0	5
																																	8	7	0	6	1	8	8	0	7	0	8	7	0	5	0	8	5
[truncated: 52 more columns]

[truncated: 2 more sheets: RouDM T, RouDM C]
